# Supplementary material for: Molecular Classification of Breast Cancer Utilizing Long Non-Coding RNA (lncRNA) Transcriptomes Identifies Novel Diagnostic lncRNA Panel for Triple-Negative Breast Cancer
Source: Cancers (Basel). 2021 Oct 26;13(21):5350. doi: 10.3390/cancers13215350 (PMC8582428; doi:10.3390/cancers13215350)
Supplement: Supplementary file 1 [file cancers-13-05350-s001.zip]

Archive with 7 entries (7 files):
- Supplementary figure S1.pdf
- Supplementary table S1.xlsx
- Supplementary table S2.xlsx
- Supplementary table S3.xlsx
- Supplementary table S4.xlsx
- Supplementary table S5.xlsx
- Supplementary table S6.xls
