# Supplementary material for: Molecular Classification of Breast Cancer Utilizing Long Non-Coding RNA (lncRNA) Transcriptomes Identifies Novel Diagnostic lncRNA Panel for Triple-Negative Breast Cancer
Source: Cancers (Basel). 2021 Oct 26;13(21):5350. doi: 10.3390/cancers13215350 (PMC8582428; doi:10.3390/cancers13215350)
Supplement: Supplementary file 1 [file cancers-13-05350-s001.zip › Supplementary table S1.xlsx]

## Sheet: Clustering-MarkerGenes_correlat
UID	row_clusters-flat	ER+ :SRR1313090	ER+ :SRR1313091	ER+ :SRR1313092	ER+ :SRR1313093	ER+ :SRR1313094	ER+ :SRR1313095	ER+ :SRR1313096	ER+ :SRR1313097	ER+ :SRR1313098	ER+ :SRR1313099	ER+ :SRR1313100	ER+ :SRR1313101	ER+ :SRR1313102	ER+ :SRR1313103	ER+ :SRR1313104	ER+ :SRR1313105	ER+ :SRR1313106	ER+ :SRR1313107	ER+ :SRR1313108	ER+ :SRR1313109	ER+ :SRR1313110	ER+ :SRR1313111	ER+ :SRR1313112	ER+ :SRR1313113	ER+ :SRR1313114	ER+ :SRR1313115	ER+ :SRR1313116	ER+ :SRR1313117	ER+ :SRR1313118	ER+ :SRR1313119	ER+ :SRR1313120	ER+ :SRR1313121	ER+ :SRR1313122	ER+ :SRR1313123	ER+ :SRR1313124	ER+ :SRR1313125	ER+ :SRR1313126	ER+ :SRR1313127	ER+ :SRR1313128	ER+ :SRR1313129	ER+ :SRR1313130	ER+ :SRR1313131	TNBC:SRR1313132	TNBC:SRR1313133	TNBC:SRR1313134	TNBC:SRR1313135	TNBC:SRR1313136	TNBC:SRR1313137
column_clusters-flat		NA	NA	NA	NA	NA	NA	NA	NA	NA	NA	NA	NA	NA	NA	NA	NA	NA	NA	NA	NA	NA	NA	NA	NA	NA	NA	NA	NA	NA	NA	NA	NA	NA	NA	NA	NA	NA	NA	NA	NA	NA	NA	NA	NA	NA	NA	NA	NA
ER+ :ENST00000645747.1 ENST00000645747.1	NA	0.593273	0.469355	1.64956	1.91462	1.42033	-0.497158	0.443948	1.20424	0.0392183	1.80691	-0.583887	-0.141832	0.140978	1.81264	-0.188837	0.279535	0.704226	1.65229	1.89835	0.391071	-0.356782	0.202118	0.491716	0.694845	0.097752	2.12141	0.828262	0.994963	-0.578279	-0.137341	2.21257	1.06199	1.57935	-0.0303852	0.423283	0.839226	-0.440178	0.580072	0.660334	1.14595	0.971901	0.832534	0.366985	0.0986293	-0.621075	0.0992189	-0.147216	-0.830492
ER+ :ENST00000342963.2 ENST00000342963.2	NA	1.10241	0.659734	0.0322888	1.17735	1.11284	0.756887	0.243715	0.843536	0.52157	1.18271	0.738527	-0.0350118	0.998532	2.47165	0.788007	0.897907	1.29873	0.963905	1.53911	0.0190885	-0.99747	2.16665	0.511671	0.883442	0.217829	1.72671	1.41808	1.43729	0.965932	1.76815	1.48368	0.392847	0.466711	-0.361509	1.15349	0.90965	-1.28581	0.182682	0.369101	1.74015	0.647241	0.32082	1.05613	0.827544	0.487861	-0.261303	-0.279869	-0.874411
ER+ :ENST00000429608.1 ENST00000429608.1	NA	2.01497	0.186106	0.890183	0.542609	2.13486	1.49806	-0.25468	1.52184	1.53962	0.8928	1.87735	1.56095	2.19182	1.6794	3.33767	2.87619	1.99895	0.818822	-0.209421	0.0288695	2.95806	0.638996	2.18178	1.51326	2.47496	1.05746	0.894543	2.65013	0.268077	1.48436	1.20343	2.75303	1.58042	0.237751	1.86281	2.11434	1.28096	1.05076	-5.48777	-0.0288695	2.35376	-0.600592	-0.238545	-5.48777	-3.9414	0.396851	-1.65907	-5.48777
ER+ :ENST00000600665.1 ENST00000600665.1	NA	0.755131	0.228907	0.653891	-0.279372	1.22175	1.37459	0.89979	0.774099	0.592274	1.28454	0.322566	0.285659	0.63485	0.58212	0.89381	1.86342	1.43018	0.151901	0.420006	0.232051	-0.285114	0.978218	1.16659	0.519894	1.60452	0.344028	-0.275137	0.381134	0.0667984	-0.0447394	0.547485	0.685152	1.76466	0.494031	0.619167	0.810698	-0.480312	0.569566	-0.291869	1.01314	0.977721	-2.22179	-0.849174	-0.0133576	-1.80098	0.0431084	0.759604	0.125691
ER+ :ENST00000652012.1 ENST00000652012.1	NA	4.68532	0.607911	3.52996	3.1054	4.55234	5.94485	1.32691	3.52284	-0.843004	4.48036	5.02374	2.50154	2.17974	3.37873	4.46429	5.26597	5.88475	2.25525	0.0243951	0.468839	-0.620343	4.80786	4.74375	4.4845	4.14226	4.25817	2.52304	4.91868	2.37485	-0.742284	2.34379	2.94467	-1.13763	2.56084	4.36476	1.9907	4.77699	0.821001	-1.06793	3.53633	4.66642	-0.144049	-0.291064	-1.18039	-1.15457	-1.12886	-1.02225	-1.14377
ER+ :ENST00000617383.1 ENST00000617383.1	NA	1.41483	1.66266	0.634397	1.80927	1.55897	0.932786	0.541753	2.46569	-0.103016	0.709726	0.375429	0.168103	0.326279	-1.91345	1.2531	0.806997	1.61236	2.13845	2.68355	1.27485	-0.176707	0.391745	1.63805	1.49475	-0.363367	1.35068	1.36222	0.907039	1.40925	1.37268	1.59617	1.1138	2.98013	0.862988	0.628164	0.529773	1.46202	0.56959	0.317176	-1.91345	1.20235	0.490416	0.308163	-0.481447	-0.750806	0.0516277	-0.0285091	-0.923259
ER+ :ENST00000597780.1 ENST00000597780.1	NA	0.943367	0.558422	0.547572	0.800044	1.46717	2.608	0.0487745	2.52558	0.925397	1.39404	0.76072	0.30662	1.40668	1.7033	0.621749	1.94446	1.40694	3.27669	2.36192	0.0645415	0.586962	1.50131	1.76298	0.458447	1.1435	1.27877	0.878222	1.00235	-0.0235452	0.929005	1.2396	0.741042	3.14259	0.789183	0.412283	1.13497	1.02375	1.46641	0.614124	0.62535	0.754002	1.18319	0.277941	0.0244155	-0.409462	0.99376	-0.107134	-0.191447
ER+ :ENST00000599815.1 ENST00000599815.1	NA	2.51094	-0.177319	2.02995	3.08967	2.27131	3.6025	2.36207	0.224246	1.99796	3.09487	1.76878	1.03474	0.761087	-3.35925	2.82623	1.86763	2.0329	3.76715	2.63598	1.34184	1.39945	0.972493	1.45378	2.2513	2.94795	4.4326	2.06112	2.09807	-0.0667627	2.00073	1.761	1.84906	2.50806	2.4157	2.48849	0.603328	0.919539	0.780687	-0.718195	-3.35925	1.99314	0.238938	-2.08758	-3.35925	-0.79038	-1.13742	0.0973434	-2.15361
ER+ :ENST00000440013.1 ENST00000440013.1	NA	2.1872	0.294359	2.49584	2.38472	2.2039	1.5998	0.160125	2.47108	-1.34268	1.87832	0.347093	3.21047	2.41134	-2.94919	2.55297	-0.0117506	2.18993	2.0009	2.37973	0.77048	3.45647	1.80707	4.20147	2.35361	0.35882	3.37761	1.44964	3.22926	1.94656	3.175	1.81253	2.24774	1.50884	0.650299	2.36394	3.02401	-0.272293	2.7589	-1.54869	-2.94919	2.77551	0.0304778	-0.675732	-0.409632	-1.90059	-1.03448	-1.41679	0.397062
ER+ :ENST00000453835.1 ENST00000453835.1	NA	0.724055	-0.111527	0.794212	1.38113	1.19478	0.201743	-0.192768	1.87261	1.35676	0.471792	0.88096	0.290199	0.933443	1.70638	1.99759	1.68342	0.80571	1.61021	0.984829	0.768654	2.08883	1.2477	0.536619	0.739	0.836721	1.39065	0.573482	1.22447	1.51299	0.263032	0.962243	0.891758	0.845122	-1.23828	1.10786	0.446781	0.484319	0.000778048	0.0583616	-0.717443	0.747519	1.16797	-0.11281	-1.06093	-1.65342	-0.869076	-1.03726	-0.52609
ER+ :ENST00000551067.1 ENST00000551067.1	NA	2.5591	0.433118	1.49201	2.48977	2.35114	4.04613	1.41012	0.68359	0.473852	3.11076	3.43336	0.0242302	0.0475349	3.02452	2.23918	2.1057	3.26887	0.825907	0.481659	0.542414	-0.656703	2.92267	1.96776	1.90227	2.33962	3.13091	1.70112	2.9689	1.15003	0.00881458	2.64472	0.944861	0.120793	0.659132	2.1047	1.26805	3.07935	-0.00881458	0.660998	2.87745	2.84325	0.726961	-0.230732	0.478493	-1.37101	-0.932727	0.131706	-1.35006
ER+ :ENST00000650337.1 ENST00000650337.1	NA	0.744648	0.642693	0.236302	0.525801	0.632891	0.773278	0.92744	1.27634	-0.0868261	1.56538	2.77638	0.615494	0.375516	0.99628	0.661822	0.824349	1.72613	0.92694	1.80127	0.906546	-0.218902	0.543904	0.70004	0.762249	0.714191	1.80234	0.717247	0.802783	0.872142	0.155036	0.952367	0.250501	0.354261	0.452555	0.283034	0.700731	-0.152972	0.846726	-0.142196	1.58287	1.10519	-0.045632	-0.0467301	-0.347702	-0.9754	0.15676	-0.270469	-0.424244
ER+ :ENST00000569326.2 ENST00000569326.2	NA	1.0997	-0.562772	0.570572	0.767098	1.20842	1.76387	1.15506	1.32606	0.847086	0.649751	0.949507	0.970656	1.79982	1.80367	2.73551	2.23415	1.80159	1.07154	0.0243113	1.29522	0.0249494	1.85123	1.67179	0.453908	2.01666	1.79622	0.119988	1.26116	3.14388	1.21368	1.12394	1.32397	1.33417	-0.565374	0.852477	1.33965	0.00911411	0.676356	-0.39474	0.464036	1.08332	-2.01837	-0.360574	1.00082	-1.12179	-1.45212	0.132397	-1.49887
ER+ :ENST00000555968.1 ENST00000555968.1	NA	1.08364	0.0957927	0.337949	0.653138	0.868903	1.34377	0.0657286	1.96545	1.03955	1.41511	0.947101	1.03933	1.84565	1.48646	1.39786	1.7803	1.86711	1.71703	0.229127	0.967178	0.805834	1.47474	1.48288	0.962565	-0.233663	1.29405	0.859949	0.747967	0.255748	0.945548	1.14696	0.808213	1.07586	-0.430657	0.204203	0.757949	0.0316919	-0.741867	0.0943991	0.794329	0.962327	-1.26384	-0.237312	-0.828506	-2.15088	0.133106	-1.45441	-1.75982
ER+ :ENST00000652997.1 ENST00000652997.1	NA	2.45462	1.12737	1.51641	2.49783	2.14672	1.20487	0.712523	2.23696	-0.216603	1.34087	0.131895	1.57984	2.23547	1.36099	2.39338	1.27082	0.700949	1.13274	-0.34277	0.620817	-1.00552	1.79001	0.107265	1.39176	0.141152	1.97943	0.630972	0.786769	0.0311128	2.04359	1.63401	0.880594	3.27772	2.16307	0.410937	2.85685	2.49524	1.23188	-0.884779	-1.88045	1.75167	-1.11528	-0.219721	-0.42246	-1.29756	-0.560871	-0.72822	-0.0652419
ER+ :ENST00000667698.1 ENST00000667698.1	NA	0.739404	0.235242	2.51285	0.872546	1.51247	0.189075	1.41749	1.44535	1.24404	1.27037	0.30101	0.0174044	0.780222	-0.479023	0.99946	1.16672	1.11521	1.31183	1.62994	0.498059	-1.0271	1.23925	1.28264	0.559651	0.134269	1.87125	0.6596	1.04799	0.614907	0.574931	1.59272	0.148349	0.800379	0.00888374	0.824763	0.174505	0.206199	0.121465	0.987725	-0.544066	1.05099	-0.268274	0.790432	0.282042	-0.593457	0.179692	0.387118	-0.166905
ER+ :ENST00000568425.1 ENST00000568425.1	NA	2.71306	0.294768	2.01312	2.53593	1.45963	1.57722	-0.812257	2.4756	0.5552	1.13989	2.25035	2.42978	2.13507	-2.94527	3.19678	2.8023	2.39177	1.5454	1.12099	1.68423	3.24065	2.52406	3.00327	1.40912	0.679789	-0.0068761	0.607598	2.57505	1.98686	2.16965	1.26833	1.25777	1.3613	0.52884	2.55469	2.5462	0.223756	1.53257	-2.75346	3.63655	1.50975	-1.96751	-1.44718	-1.44227	-2.55854	0.965404	-2.46668	-1.85305
ER+ :ENST00000561571.5 ENST00000561571.5	NA	1.52632	1.55528	0.786547	1.66003	1.88513	0.33451	0.86488	0.915834	-0.0328248	1.00881	0.756381	0.352605	-0.191933	-1.71835	2.30058	0.592274	0.648075	2.05109	1.03242	0.611238	0.0268937	1.22238	1.0677	1.69412	-0.450117	2.22047	1.21408	1.73429	1.32672	1.04768	1.13585	0.635498	1.70775	-0.170696	1.51143	0.635769	-0.544363	0.35884	0.201675	2.60056	0.594346	-0.194786	0.648405	-0.0998555	-0.607778	0.349119	-0.436935	-0.754959
ER+ :ENST00000430245.5 ENST00000430245.5	NA	1.62874	1.25794	1.52404	1.62963	2.09388	0.206496	1.00846	2.1198	1.48247	3.41549	0.315824	1.05264	1.74674	1.71586	1.82305	2.59556	2.75495	2.03312	3.86082	2.47819	-0.281293	2.43872	3.26723	1.1257	0.785179	1.79535	1.7917	1.86844	-1.67153	0.973911	3.15271	1.79276	1.83196	0.478429	1.29385	2.43662	-0.643152	1.07827	-2.18455	-3.76422	1.83048	-0.0617167	-0.610172	-1.2185	-1.79822	-1.01177	-0.935592	-2.07277
ER+ :ENST00000310771.8 ENST00000310771.8	NA	0.901431	0.38146	1.02523	0.920138	1.42678	1.10755	0.590708	2.77783	1.95894	0.975392	0.0883331	0.75612	1.26213	2.02865	1.77031	2.36059	1.39541	2.3135	1.23828	1.17453	0.334512	2.15692	1.03925	1.03497	-0.277016	1.32337	1.20649	0.940855	0.304966	1.35604	2.22351	1.03068	0.926841	-1.08669	0.482887	0.960753	0.496862	0.100085	0.426413	1.19988	0.922603	-1.15454	0.41536	0.712617	-1.32034	1.28898	-0.222429	-0.5229
ER+ :ENST00000519691.1 ENST00000519691.1	NA	1.96275	0.246986	0.549823	1.48645	0.853098	2.06917	-0.0984387	2.0416	0.0978953	0.502784	2.48094	1.17119	1.8325	-0.368197	1.71388	0.694001	1.64976	-0.218583	0.202139	0.722589	3.2193	1.70919	1.64577	1.35282	0.757394	1.56193	0.486088	1.7664	3.0135	1.36651	0.243234	1.36391	-0.0912218	0.373141	1.43609	1.12156	-0.0427348	1.78157	-0.146634	2.50783	2.48212	-0.352017	-0.172585	-0.368197	-0.301166	-0.308162	-0.368197	-0.336052
ER+ :ENST00000511699.1 ENST00000511699.1	NA	-0.141632	0.944106	0.557767	1.34964	0.755211	1.27053	0.688308	0.744528	0.381542	1.23814	0.79015	0.295495	0.974458	-0.672792	0.686431	0.869282	0.99633	0.582962	1.0297	0.570017	-0.0971073	0.955062	1.49414	1.19079	0.214558	1.66406	0.488121	1.021	0.00325022	0.252688	1.23918	1.34126	1.92724	0.652226	0.241494	0.417506	0.3661	0.00197197	0.284273	-0.672792	0.624241	0.0747256	0.334432	-0.188999	-0.0465224	0.0536343	0.385018	-0.338881
ER+ :ENST00000626729.2 ENST00000626729.2	NA	0.8214	0.561842	1.96933	1.66811	1.82659	-0.18863	0.0780618	2.27019	0.223204	2.11787	-0.0478255	0.0878395	0.32086	1.18314	0.0975613	1.10201	1.33654	1.5119	0.925126	0.271407	-0.749299	0.480561	1.20988	0.872443	-0.0096386	1.82927	0.608093	1.2363	0.0234355	0.00104514	1.9404	1.69452	2.17096	0.107345	0.870481	1.21838	-0.819458	0.159989	0.298639	1.74291	1.77017	0.168778	0.316789	-0.248722	-0.914785	0.645962	-0.280465	-0.718172
ER+ :ENST00000567093.1 ENST00000567093.1	NA	0.863674	0.131477	1.02593	0.921797	1.07346	1.64729	0.351655	1.2614	2.20721	0.841936	0.351019	0.7889	0.952742	2.13506	2.42361	1.53597	1.46599	1.98927	-0.0376488	0.77239	0.679653	1.03875	1.35774	0.0484883	0.381603	1.375	0.538194	0.993552	0.982744	0.485417	1.28763	-0.131013	1.36844	1.05211	0.282007	1.21636	-0.0210499	2.26917	0.456545	-0.690495	0.733967	-1.25925	0.428832	-0.30054	-0.201446	0.639639	-0.00885193	-0.935381
ER+ :ENST00000449931.1 ENST00000449931.1	NA	0.608594	0.323538	0.903454	0.99968	0.977573	1.69615	-0.431655	2.53536	2.03338	0.922109	1.30505	0.457271	0.733828	0.624701	2.14235	1.76048	1.97633	1.724	0.490036	0.973215	0.617629	2.15381	0.451647	1.33058	0.304019	1.59862	0.318757	1.4797	-1.04822	0.953442	1.33079	0.819226	2.00586	-0.171313	-0.0320954	0.935361	-0.177225	0.0958255	-0.358644	2.42303	1.49519	-1.96842	0.203739	-2.02172	-0.385651	-0.974489	-0.421086	-1.71091
ER+ :ENST00000667248.1 ENST00000667248.1	NA	0.632667	0.245253	0.124325	0.626543	1.37617	1.37641	0.201742	1.62196	0.562578	0.682812	0.709057	0.161589	1.17496	-0.540785	1.57868	1.51984	1.8461	1.2974	0.198742	0.362131	-0.748346	0.972395	0.509452	0.356682	0.0644022	0.931442	0.586042	0.522576	0.881065	0.945515	0.48358	1.18537	1.02907	0.161627	0.506558	1.00842	1.44457	1.58847	0.701457	-3.37012	0.731054	-1.03751	0.337386	-0.0050526	-0.332898	0.420082	-0.317111	0.389359
ER+ :ENST00000609630.2 ENST00000609630.2	NA	0.771036	0.519014	1.59561	1.26411	1.6666	0.607522	1.46025	2.37058	0.940726	0.955329	0.0974503	-0.0480191	0.469245	0.862566	1.78275	1.66509	0.758398	0.961234	0.45187	0.55895	1.31852	2.07138	0.696879	0.279276	1.09417	2.38062	0.7488	1.00862	-0.0875243	0.363841	1.16112	0.83879	1.22493	0.936185	0.966888	0.177094	0.761408	-0.247184	-0.242632	0.509008	1.83331	-0.305224	0.672561	0.0910453	-1.07675	0.410362	-0.698649	-0.313529
ER+ :ENST00000561649.1 ENST00000561649.1	NA	4.20933	0.865478	2.26259	1.49644	1.65608	2.06091	-1.48205	2.87254	1.06441	-0.0449605	3.17705	1.93977	2.19221	3.20616	2.78621	2.89223	3.3849	4.16379	0.526901	1.87157	0.660845	1.68878	4.52802	0.751428	1.18227	2.96306	1.98951	1.92085	3.04955	3.42881	0.72499	3.54149	1.91066	1.37136	2.35397	0.638463	4.52018	2.46186	-2.4772	3.06363	2.84575	2.86588	-2.03199	-0.846012	-1.93116	-2.4772	-1.60606	-2.4772
ER+ :ENST00000654491.1 ENST00000654491.1	NA	1.15625	-0.324118	-0.107165	1.17169	1.14469	0.763233	0.875039	1.23709	0.0887741	0.806263	0.630844	0.400149	1.6892	1.47389	0.298483	1.57488	2.52807	0.719321	0.8658	0.113031	0.757626	0.279542	1.49954	1.52604	0.130378	1.71282	1.22543	0.468027	0.627908	0.479487	1.48428	1.06287	0.604974	-0.277208	0.652186	-0.0340314	0.0867664	0.464247	0.736524	0.682485	0.552631	-0.571804	0.624468	0.174234	-0.794703	0.440503	-0.0237614	-0.38921
ER+ :ENST00000436077.1 ENST00000436077.1	NA	2.94567	2.05461	3.66355	3.59389	3.68447	-7.22609	-6.84054	3.92598	-1.46823	4.475	0.824611	2.61454	1.27261	4.24947	-0.196369	2.46412	3.28605	3.02315	2.52047	3.38472	-2.46363	3.52843	4.52554	3.07803	0.690921	2.19039	2.69437	4.83006	0.614824	2.76576	4.37382	4.75984	3.82679	0.603116	3.31772	4.7224	-4.97854	1.35886	-5.67011	3.75742	4.85584	1.4448	-1.0168	-7.22609	-5.48704	-6.87322	-6.4021	-7.22609
ER+ :ENST00000670797.1 ENST00000670797.1	NA	0.451581	0.585785	0.370561	1.49187	1.40672	0.697683	1.28012	1.08778	0.696102	1.20804	0.211962	-0.09722	0.300278	1.15926	0.51428	1.18991	0.82455	0.725044	0.58079	0.123103	0.217496	0.791094	0.952201	0.422445	0.185891	2.2137	0.624238	0.380124	0.829803	0.785255	1.54324	0.555773	0.81401	-0.134507	0.315184	0.659078	0.360134	0.393728	1.15731	0.642074	0.916668	-0.237572	0.995628	0.139945	-0.612098	0.619654	0.532569	-0.126179
ER+ :ENST00000423346.1 ENST00000423346.1	NA	1.21681	-0.168561	0.410996	0.562336	1.30606	0.752384	0.634759	1.25897	1.54233	0.861687	1.87731	1.47215	1.55635	0.3352	0.814116	2.2168	1.08178	0.762708	-0.113989	-0.00803988	0.981682	1.26519	1.15436	-0.177192	0.97655	0.866378	0.663613	0.523379	0.515535	0.983458	1.20515	1.48635	2.51078	0.488198	0.813668	0.583963	0.864602	0.070947	0.400289	2.10139	0.341736	-1.19953	0.893427	0.110455	-0.556788	0.696472	0.273686	-0.125216
ER+ :ENST00000669318.1 ENST00000669318.1	NA	1.00157	-0.446957	0.772369	1.34033	0.693848	0.933656	1.66323	1.02872	0.514222	0.895256	0.854297	0.62913	0.21445	-0.446957	0.161798	0.613035	0.0697024	1.0323	1.37579	0.869953	0.00560657	1.23207	1.12	0.66392	0.196119	1.79156	0.857805	1.21381	1.12855	0.839457	1.64699	0.723673	1.34412	0.332223	0.996623	-0.44534	0.577121	0.496812	0.292537	-0.446957	0.930283	0.141449	0.611553	-0.446957	-0.277461	1.04901	0.535658	-0.446957
ER+ :ENST00000545800.1 ENST00000545800.1	NA	0.483935	0.69662	-0.380114	1.71958	1.12897	0.637156	1.02787	1.07258	1.43697	0.869837	-0.441477	0.412793	1.29454	0.310763	1.2686	2.21368	1.62311	1.7579	0.810426	1.46527	0.181461	1.47621	1.64014	0.357021	0.51688	1.01356	0.394564	0.509898	1.68181	1.48709	1.27661	-0.00834326	1.86274	-0.252481	0.277462	1.08226	0.24789	1.07371	-1.1516	0.363239	1.18952	-1.19452	0.406521	-0.471604	-1.42663	-0.475251	-0.540123	0.313836
ER+ :ENST00000655051.1 ENST00000655051.1	NA	0.345822	0.290705	0.69983	0.931559	1.27606	0.797345	0.411108	1.7047	-0.108351	0.488838	1.08856	0.599653	0.576454	1.77403	0.828665	0.926358	0.188832	0.556777	0.524435	0.21638	-0.357833	0.652209	0.843329	0.547702	0.6108	1.02795	0.49788	0.875781	0.569818	0.437304	1.23165	1.23961	1.17392	0.00364596	0.324929	0.738707	-0.585317	0.325222	0.221697	-2.64386	1.06743	-0.152214	-0.00364596	-1.74528	-2.03927	0.142555	0.0466311	0.259273
ER+ :ENST00000595064.1 ENST00000595064.1	NA	1.81519	0.107504	1.69031	2.18525	3.11018	1.47857	-0.189048	2.58477	1.80519	1.32373	-1.29881	0.980719	2.52013	-2.17532	1.72686	2.94232	1.72852	2.35713	1.54287	1.47728	1.40822	1.39059	0.816247	-0.0763593	1.21549	2.79023	1.01764	0.961339	-0.495599	2.81492	1.35286	1.47933	-0.193812	-0.0601015	0.743085	0.521978	1.61615	0.960043	1.80484	2.16994	2.18164	-0.251411	0.79839	1.65712	-0.523641	1.41879	0.222325	0.164745
ER+ :ENST00000621052.1 ENST00000621052.1	NA	1.07611	0.261249	1.07939	1.44761	2.5879	2.88612	0.691773	2.17033	-0.0955665	2.58578	1.75266	0.0338468	0.321631	1.07819	1.19002	1.99664	2.27454	0.738041	1.83321	-0.0279104	-1.14421	1.10968	1.74519	1.78306	1.17826	2.47225	0.964152	1.5431	0.630726	-0.616797	1.2593	0.390358	-0.614621	1.04132	1.48176	-0.10164	2.25028	-0.452158	-0.113471	1.7822	1.42605	0.144528	0.931566	0.473981	-0.393982	-0.136933	-0.0678172	-0.790891
ER+ :ENST00000652227.1 ENST00000652227.1	NA	3.17407	2.35641	1.9262	3.16921	3.08882	1.39108	1.35706	2.56568	-0.299469	2.53258	-0.517348	2.50963	2.95787	-1.54002	2.44211	0.415221	0.769242	2.02399	1.07812	0.556932	-0.798413	2.6157	1.91619	2.28029	1.3486	3.09933	0.846939	0.834896	0.764528	2.98678	2.00671	1.86456	3.84147	3.40013	1.65722	4.6019	3.73026	2.59506	-1.25687	2.44897	2.26956	0.044364	-0.949539	-1.54002	-1.13917	-0.596098	-0.716672	-0.980073
ER+ :ENST00000426112.1 ENST00000426112.1	NA	1.70299	-0.441764	1.8438	2.02148	0.69183	2.42904	-0.675449	2.07751	1.95643	2.15341	1.94588	0.00208678	1.66606	-1.25617	2.71706	1.94104	0.906849	2.89174	3.26006	1.20381	1.74828	2.23031	0.968855	1.26245	1.4769	2.45112	1.62487	2.56663	0.451939	-0.0812743	0.727169	1.57404	0.118555	1.43219	1.43602	1.85625	-0.892318	0.958254	0.0356723	-1.25617	0.709327	-0.118178	0.0518327	0.393912	-0.821039	-0.223677	-0.119817	-0.307663
ER+ :ENST00000599259.1 ENST00000599259.1	NA	0.487363	0.308294	0.238118	0.505939	1.05579	0.694103	0.838885	1.44249	1.12894	1.11846	0.292502	0.352685	1.32215	1.9422	1.79365	2.08507	1.37807	2.26404	0.271389	0.513796	-0.0755135	1.59702	1.29019	0.444707	0.985253	1.0136	0.780886	0.573457	1.02317	0.551944	1.30046	0.452896	1.59366	-0.10709	0.488114	0.498251	1.15127	0.474487	0.673522	-0.0420054	0.674206	-1.38585	0.464222	0.368704	-1.2162	1.15916	0.00958858	-0.0216303
ER+ :ENST00000553985.1 ENST00000553985.1	NA	0.819168	0.328953	0.360523	0.606843	0.632985	1.0634	0.473942	1.68587	0.777772	0.906333	0.765871	0.758558	1.55451	1.11607	1.13958	1.33011	1.42459	1.3513	0.609106	0.696527	0.722738	0.904115	1.41303	0.657303	-0.0460714	1.47113	0.614903	0.82343	0.670062	0.868761	1.24843	0.693921	1.08228	-0.172797	0.246511	0.851851	-0.323823	-0.27317	0.337239	0.378549	0.837601	-0.624328	-0.195244	-0.538219	-1.77826	0.212665	-0.851846	-1.12294
ER+ :ENST00000442384.1 ENST00000442384.1	NA	0.509701	0.212058	0.418823	0.589347	1.62675	0.659608	0.293051	0.559814	0.381116	0.564772	0.516019	0.939517	0.973597	1.04751	1.02606	0.373427	0.644467	0.32295	0.748141	0.315608	-0.185853	0.618211	1.20695	0.212214	1.09462	1.02941	0.581887	1.16533	0.573957	1.02364	0.619098	0.783465	0.312705	0.12334	1.27894	0.603524	0.0896485	0.0258429	-0.00786958	0.326447	0.934636	-0.666171	0.416626	-0.260696	-1.25195	0.453668	-0.100189	-0.604719
ER+ :ENST00000660791.1 ENST00000660791.1	NA	0.204798	0.725172	-0.00839872	0.597796	0.964473	0.671088	0.865324	0.635754	0.360508	0.452019	0.634136	-0.145348	-0.06629	-1.03977	0.546185	0.395413	0.960682	0.83741	1.50513	0.775655	-0.32995	0.251507	0.503065	0.445994	0.441666	1.57171	0.827784	0.70382	0.63654	0.0382427	0.704797	-0.021744	0.549516	0.0317154	0.0974619	0.707838	0.124975	0.593789	0.204097	1.66627	0.556013	0.0722801	0.408716	0.137558	-0.480592	0.158401	-0.0775621	-0.449664
ER+ :ENST00000652995.1 ENST00000652995.1	NA	1.91074	0.833027	0.981537	1.98963	1.83144	1.14068	1.03717	1.42032	0.0625591	1.20822	0.257961	0.848559	1.77945	-0.862584	0.883273	-0.638252	0.21199	1.0609	0.603281	0.17593	-0.625862	1.67634	1.00752	1.18417	0.929972	2.15983	-0.115767	0.752225	0.157339	1.46264	1.51254	0.771173	2.24695	1.98921	0.899965	2.51028	1.36243	0.65719	-0.157766	-0.862584	1.29777	-0.499113	-0.0117034	-0.862584	-0.581703	-0.0717073	0.163473	-0.247627
ER+ :ENST00000416204.1 ENST00000416204.1	NA	1.28299	1.87904	2.42176	-1.06148	2.46341	2.68841	0.688054	1.22846	1.97678	1.37534	0.84553	0.68358	-1.06148	3.2378	1.35674	2.52514	2.0459	1.08623	-0.632213	1.77049	0.894543	2.55868	2.17838	2.50008	0.803928	1.61448	1.14042	1.87575	1.19741	-1.06148	1.30921	2.6558	2.54134	0.519778	1.03299	2.02965	-0.143865	1.25633	-0.441198	-1.06148	1.63743	-0.697453	-1.06148	-1.06148	-0.514085	-1.06148	-1.06148	-0.539898
ER+ :ENST00000577309.1 ENST00000577309.1	NA	0.765172	1.22043	0.623125	1.12432	1.38763	0.619524	1.62207	0.956124	0.358941	0.895112	0.964443	0.313672	0.166504	1.06805	1.46414	1.56991	2.10325	1.42218	2.75337	1.49216	-0.391963	0.555507	1.25557	1.10677	1.0656	2.34643	0.85586	0.876535	0.956099	0.270297	1.40228	0.22893	0.590959	0.410552	0.132573	1.00784	0.303771	1.2404	0.234689	-0.299576	1.34095	0.0475257	0.511126	-0.00764424	-0.919212	0.487797	0.201255	-0.390611
ER+ :ENST00000431979.1 ENST00000431979.1	NA	2.01862	-0.0568037	2.21432	2.91218	3.88618	4.02595	2.00007	1.65347	-0.518735	3.68141	2.84348	0.816229	0.651215	3.13584	2.6441	3.36197	3.64955	1.23525	2.35255	0.368556	-0.922429	2.69839	2.65753	2.50767	2.1714	4.14091	1.2655	2.89981	0.637821	-0.539176	2.37446	0.797527	-0.347529	1.41583	2.73918	0.635881	2.88294	0.0226103	0.393713	2.62869	3.07381	1.62391	0.237074	-0.75846	-1.01642	-0.438472	-0.40345	-1.40041
ER+ :ENST00000564479.5 ENST00000564479.5	NA	1.67343	0.935645	1.4405	3.04118	1.23121	0.919576	-0.211008	2.67287	0.740214	1.28873	0.998533	1.50984	1.02596	-3.00091	1.35622	1.52979	1.07765	0.840341	2.62036	2.05483	2.48276	1.81143	2.4159	1.96155	0.0546452	0.7543	1.43115	1.95765	0.921842	1.4406	1.71618	0.982706	1.14536	0.111792	2.23965	1.9259	0.213284	1.8582	-1.2343	1.60183	0.921471	-0.786649	-0.624548	-0.2113	-1.92885	1.08129	-0.605818	-1.48731
ER+ :ENST00000591665.1 ENST00000591665.1	NA	1.84439	0.328819	0.573763	1.5047	1.45843	0.125342	1.3269	1.78241	1.34571	1.2181	0.430142	1.20636	1.25978	1.72295	2.3267	2.68295	2.04514	2.79179	1.34042	-0.0351395	1.31844	1.49266	0.824392	0.514155	0.142206	1.67427	0.198792	1.25676	0.174927	1.73684	1.31996	1.99809	2.78814	0.168297	1.38577	1.03308	-0.0483554	1.36621	0.85912	1.33464	0.932893	-1.09518	-0.0939948	0.121543	-1.61558	1.55132	0.412703	0.0191846
ER+ :ENST00000620908.1 ENST00000620908.1	NA	1.51654	0.452906	1.47973	0.436524	2.1626	2.76191	2.47573	1.61479	0.543528	1.83649	1.72554	0.959412	1.58084	-2.57251	3.41522	1.12384	1.41322	2.33943	2.78494	1.36244	-0.0917729	0.0605323	1.83029	1.60105	1.94348	2.83801	1.14331	0.91207	2.80373	2.02817	1.45887	1.87899	1.75782	0.220562	1.12443	0.987402	0.847168	-1.0054	1.91777	-2.57251	1.10475	0.324208	-0.411279	1.13576	0.435882	-0.728996	-0.255926	-1.07431
ER+ :ENST00000419034.1 ENST00000419034.1	NA	1.4157	0.268602	1.36947	1.90759	0.470695	-0.266041	0.661138	1.45772	0.517568	0.838854	-0.567872	0.323356	1.17466	1.90281	1.61894	1.25489	0.671724	0.238568	0.145755	1.53947	0.94085	2.05947	0.00346898	1.72792	1.75996	1.73474	0.757051	1.16028	-0.0452087	1.79952	1.67769	1.33418	0.299156	-0.694687	0.869125	1.80964	0.785186	0.659078	0.763223	0.761585	2.23766	-1.23281	0.305598	-0.0238779	-1.50781	0.370396	0.0214389	-0.749182
ER+ :ENST00000636069.1 ENST00000636069.1	NA	1.03128	1.06376	1.96565	1.11031	2.37908	0.867668	1.88576	2.61648	1.3675	0.826368	1.31563	0.37966	0.429653	0.770189	2.57906	2.22107	1.1213	1.40273	1.08396	0.611512	1.77865	2.35838	1.2304	1.21483	2.24102	2.32661	1.44054	1.20175	0.148758	1.17359	1.82099	1.52547	1.41034	1.36989	1.1932	0.587365	1.25221	-0.567985	-3.4858	0.620021	2.47647	0.0685529	-0.402685	-0.440055	-1.87777	0.946661	-0.97046	-1.46811
ER+ :ENST00000550024.1 ENST00000550024.1	NA	1.01948	0.683221	0.329421	1.17365	0.801122	0.525677	0.541718	1.28711	0.963119	1.45615	1.37944	0.229526	0.640396	0.312686	1.2775	1.14749	0.17567	0.718528	0.820369	0.117912	-0.434312	0.906132	0.923692	0.213228	0.75916	1.70904	0.790838	1.17719	0.415984	0.299673	1.22419	1.79077	1.32873	-0.261527	0.626334	1.69739	1.17678	0.307572	0.9247	0.996195	1.26528	-0.988655	0.716474	-0.0186032	-1.10732	1.59581	0.461022	-0.635197
ER+ :ENST00000366281.2 ENST00000366281.2	NA	0.675222	0.699926	0.753336	0.951912	1.53568	0.681249	0.248369	1.05831	1.61693	1.40586	0.912673	0.932485	0.158422	0.889289	0.435877	1.06638	0.825529	0.788376	0.60638	0.667584	0.929837	1.28274	1.42078	0.244753	0.064328	1.36724	0.296407	1.06736	0.669633	1.07453	1.36242	1.21144	2.23766	-0.0926242	0.774926	1.20561	0.927358	-0.0065041	0.60672	0.135896	0.954334	-0.567782	0.421278	0.158166	-1.00482	0.538865	-0.173459	-0.193837
ER+ :ENST00000627823.1 ENST00000627823.1	NA	0.61459	0.806282	1.87884	1.41561	2.27392	0.598348	1.79441	1.62548	1.47059	1.16492	0.343705	-0.111595	0.638626	1.59121	2.20761	2.14917	0.936454	1.3878	1.85126	0.630179	1.371	1.92737	0.966628	0.950768	1.61087	3.02339	0.830189	1.14474	-0.198703	0.799477	1.44448	1.07332	1.25215	1.43587	0.854721	0.235514	0.920956	-0.235951	-0.393187	0.317791	2.01725	0.249957	-0.0864779	-0.0359622	-1.45384	0.706089	-0.331468	-0.466527
ER+ :ENST00000421530.1 ENST00000421530.1	NA	0.780844	0.677263	1.40211	1.55414	1.51659	1.1811	1.1465	1.55889	1.55392	1.41921	1.8074	0.164486	1.16837	-1.3462	1.66877	1.82755	1.99624	0.760321	2.03407	0.983531	-0.0468947	0.832179	1.01047	0.952979	0.940775	1.35932	1.0926	0.94294	0.0552031	-0.0419615	1.18978	0.88113	2.2456	0.393166	0.505333	0.283392	0.131588	0.518212	0.550461	-1.3462	0.656883	0.00831625	0.0249427	1.16833	-0.790434	-0.105389	0.697217	0.342904
ER+ :ENST00000649556.1 ENST00000649556.1	NA	1.41492	1.2608	0.487321	0.786614	1.44049	1.86478	-0.487005	1.95269	1.66223	0.486634	1.24519	1.77939	1.71607	1.57106	1.88654	2.03836	1.86056	1.01076	0.426295	0.697155	0.298735	1.5482	3.16926	0.874089	1.57096	1.77967	0.769227	1.45943	2.34749	1.96345	0.882531	2.09218	2.40259	0.18017	1.37093	1.53987	1.65955	2.12335	-2.42233	0.609895	1.40459	-1.6862	-0.508556	-0.952006	-2.08646	0.160981	-0.399913	0.27998
ER+ :ENST00000652305.1 ENST00000652305.1	NA	1.15356	1.00016	1.91374	2.02942	2.17082	-0.423173	0.106256	2.07296	0.0264568	2.31349	-0.11619	0.849912	0.694216	2.37139	0.388609	1.31967	2.0147	1.82392	1.43088	1.41881	-0.78039	1.81295	2.169	1.25636	0.0612048	1.99427	1.29524	2.24165	0.119828	0.911037	2.70596	2.01772	1.99866	0.403095	1.42409	2.49858	-0.299192	0.792244	-0.044896	2.05956	2.21675	1.15039	0.006808	-0.173705	-1.31442	-0.006808	-0.418739	-0.58326
ER+ :ENST00000564055.1 ENST00000564055.1	NA	1.9766	1.63557	1.86538	1.61037	1.18513	2.13775	1.21353	2.02656	2.32136	0.768081	1.96599	1.47434	2.78697	2.63791	2.56511	3.30293	2.87361	3.22403	0.193387	2.12383	1.14844	3.29367	3.01545	1.63353	1.15604	3.32442	1.02855	1.51219	1.84797	2.27772	1.5792	2.60137	1.84794	1.11903	1.2289	2.01618	2.12259	2.37139	-1.97296	1.03558	1.87488	0.098289	-0.0998283	0.688263	-1.26048	1.58364	-0.653633	-1.19178
ER+ :ENST00000592465.1 ENST00000592465.1	NA	1.67728	1.09583	1.09723	1.26714	1.81522	2.22564	0.774282	1.6475	1.19732	1.0322	1.82548	1.20308	1.00997	1.58533	0.965691	0.891595	0.737526	0.502601	0.960863	0.0637184	1.05883	0.756921	1.96451	1.03236	2.4487	2.38172	0.330307	1.19763	1.2137	1.87858	0.910167	2.23009	2.56786	0.691443	0.979274	1.69074	1.94769	1.0124	-0.495011	1.10844	1.73731	-0.296053	0.758279	0.502594	-0.949041	0.466641	0.613381	-0.596434
TNBC:ENST00000439577.1 ENST00000439577.1	NA	-0.130889	-0.315276	0.132244	-0.462818	0.341159	1.04541	0.0355991	0.96201	0.35934	-0.164236	0.0511999	0.895059	-0.457931	-1.24226	0.494431	0.212617	-0.474164	-1.1781	-0.862857	-0.096152	1.47971	0.415732	1.40994	-0.11927	1.16007	0.0238425	-0.143503	0.224158	1.10042	0.415087	0.539802	0.647074	-0.0511507	0.676721	0.0171227	1.37238	0.699015	1.72349	1.87861	0.591736	0.342392	-2.0103	0.552487	-0.210845	-0.565019	1.16514	1.3893	2.23115
TNBC:ENST00000630320.1 ENST00000630320.1	NA	-0.130889	-0.315276	0.132244	-0.462818	0.341159	1.04541	0.0355991	0.96201	0.35934	-0.164236	0.0511999	0.895059	-0.457931	-1.24226	0.494431	0.212617	-0.474164	-1.1781	-0.862857	-0.096152	1.47971	0.415732	1.40994	-0.11927	1.16007	0.0238425	-0.143503	0.224158	1.10042	0.415087	0.539802	0.647074	-0.0511507	0.676721	0.0171227	1.37238	0.699015	1.72349	1.87861	0.591736	0.342392	-2.0103	0.552487	-0.210845	-0.565019	1.16514	1.3893	2.23115
TNBC:ENST00000426283.5 ENST00000426283.5	NA	0.0249027	-0.779202	-0.28596	0.0529227	0.565989	-0.714907	-0.0295342	-0.0831264	0.0374177	0.371044	-0.932898	0.107134	-0.890142	1.35871	-0.652945	-0.561599	-0.937115	-1.45949	-0.197374	0.106486	-0.105096	0.652531	0.290274	-0.156017	-0.375516	0.832004	-0.0171834	-0.00328168	0.999491	0.747746	0.235613	-0.975543	-0.876947	-0.278602	-0.107315	0.029341	0.107695	0.091164	1.2007	-3.81433	0.747477	-1.58604	0.690912	-0.131679	0.236223	0.504759	0.673309	0.472461
TNBC:ENST00000664919.1 ENST00000664919.1	NA	0.445201	-0.00608856	0.347697	0.370562	0.071153	-0.317515	0.989012	-0.293368	1.3942	-0.254205	-0.252751	-0.399382	-0.186685	-0.399382	0.256603	-0.157416	-0.399382	-0.138668	0.731734	0.111409	0.039553	0.449669	-0.277599	0.16943	0.134147	0.766041	0.328194	0.125669	0.705243	0.97143	-0.242655	0.0180306	-0.399382	0.62234	0.679604	0.725793	0.822638	1.5278	2.27853	-0.399382	0.328154	0.227081	0.853881	1.26999	-0.0229446	1.83694	1.2973	-0.399382
TNBC:ENST00000521188.1 ENST00000521188.1	NA	-0.335407	0.0664876	-0.0274891	-0.335407	-0.151378	0.346174	0.273547	0.126005	-0.0667296	-0.335407	-0.335407	0.421751	0.338231	-0.335407	-0.00187464	-0.0308938	-0.0574402	-0.335407	-0.335407	0.216542	0.0118242	0.374564	0.202424	0.199258	1.17016	-0.150223	-0.169815	0.307601	0.295475	-0.335407	-0.165389	0.151482	-0.335407	0.182962	0.223362	0.0751641	-0.335407	-0.184234	0.286666	-0.335407	-0.335407	-0.0726337	-0.181258	0.387013	0.86733	-0.203917	2.08922	0.0471716
TNBC:ENST00000670391.1 ENST00000670391.1	NA	0.143388	-0.176108	0.105032	-0.925238	-0.784429	-0.366352	-0.0248683	0.235676	1.39089	0.250784	-0.465812	-0.248451	-0.11308	-1.89843	-0.838929	0.407337	-0.432126	0.15211	0.138018	0.0858536	-0.857649	0.532263	-0.356712	-0.118245	0.472346	1.09504	0.462339	0.146391	-0.551978	-0.838375	0.76639	0.222088	0.434496	0.467168	0.210954	0.237709	-1.13758	0.640548	1.78263	-1.89843	-0.247844	-0.691661	0.0143123	1.02423	0.86128	1.09255	1.94604	1.16625
TNBC:ENST00000670792.1 ENST00000670792.1	NA	0	0.143161	0.300652	0	0	0	0.443429	0	0	0.581232	0	0	0.254676	0	0	0	0	0	0	0.422741	0	0	0	0	0.186248	0.180656	0	0.241517	0	0	0	0.257619	0	0.396061	0	0	0	0	0	0	0.584034	0	0.286309	0.707052	1.42571	1.97676	1.51585	0.643301
TNBC:ENST00000536666.1 ENST00000536666.1	NA	-0.359755	-0.359755	-0.359755	-0.359755	-0.0252222	-0.359755	0.132064	0.0733487	0.500252	0.487553	-0.359755	-0.359755	0.11144	-0.359755	-0.359755	-0.359755	0.137067	0.204846	-0.359755	-0.359755	-0.359755	-0.359755	0.159461	-0.359755	-0.0110048	0.249908	-0.359755	0.085834	-0.359755	-0.359755	-0.0492485	-0.359755	-0.359755	0.144478	-0.359755	-0.359755	0.339996	-0.0850127	-0.0850234	-0.359755	-0.0386974	-0.359755	0.168708	1.19116	2.59109	2.07017	1.9176	0.470102
TNBC:ENST00000649881.1 ENST00000649881.1	NA	-2.32273e-07	7.70398e-07	0.17186	0.313742	0.829832	0.794718	0.21116	-2.32273e-07	0.264522	-2.32273e-07	-2.32273e-07	-2.32273e-07	0.481589	-2.32273e-07	0.598121	0.582495	0.525022	0.174333	-2.32273e-07	-2.32273e-07	1.41946e-05	0.384125	-2.32273e-07	-2.32273e-07	2.32273e-07	0.370499	0.163081	0.259577	0.473436	0.336706	6.69265e-06	-2.32273e-07	-2.32273e-07	4.45648e-06	-2.32273e-07	0.780359	-2.32273e-07	-2.32273e-07	-2.32273e-07	-2.32273e-07	-2.32273e-07	4.35549e-06	0.361222	2.31298	2.53974	0.668182	0.566266	1.26224
TNBC:ENST00000414386.5 ENST00000414386.5	NA	0.819364	-0.145049	0.162593	-0.91155	-0.049568	1.81928	-0.368753	-0.91155	1.39229	-0.91155	0.15633	-0.0247895	1.1768	-0.91155	0.263905	-0.91155	0.169742	-0.0655578	-0.91155	-0.188987	-0.251309	-0.91155	-0.91155	0.0247895	-0.91155	-0.91155	-0.91155	-0.91155	-0.91155	-0.217442	-0.588331	-0.91155	-0.91155	0.869563	0.222665	-0.91155	1.02805	-0.245673	1.55566	-0.91155	-0.91155	-0.91155	1.32433	2.144	1.05959	0.612961	-0.91155	3.07959
TNBC:ENST00000649936.1 ENST00000649936.1	NA	0	0.118662	0.131752	0	0.149687	0.166443	0.116955	0.204195	0	0	0	0.188277	0	0	0	0	0	0.137246	0	0	0	0.23249	0.239827	0	0.296241	0.150535	0	0	0	0	0	0	0	0.124295	0	0	0	0	0.337611	0	0.140921	0	0.124274	0	1.2975	0.30318	0.148605	0.884149
TNBC:ENST00000619056.2 ENST00000619056.2	NA	0.145738	-0.0237164	0.00481771	-0.0237164	0.00926563	0.0121227	0.0508026	0.0695243	-0.0237164	0.00884071	-0.0237164	-0.0237164	0.022627	-0.0237164	0.0374196	-0.0237164	-0.0237164	0.0918912	-0.0237164	-0.0237164	0.00843796	0.0260407	-0.0237164	-0.0237164	0.0101395	-0.0237164	-0.0237164	-0.0237164	0.293493	-0.0237164	0.0653339	0.0237168	-0.0237164	0.00249078	-0.0237164	-0.0237164	-0.0237164	0.0302359	0.148455	-0.0237164	0.00675872	-0.0113222	0.053999	0.121037	-0.0237164	1.64329	0.00793531	0.0251211
TNBC:ENST00000583460.2 ENST00000583460.2	NA	0.0783827	-0.0308801	-0.0308801	-0.0308801	-0.0308801	0.102863	0.23975	-0.0308801	0.0568627	-0.0308801	-0.0308801	-0.0308801	-0.0308801	-0.0308801	0.0863608	0.172859	0.064961	0.0808379	-0.0308801	0.0214456	-0.0308801	-0.0308801	0.164934	0.0739699	0.0976229	-0.0308801	0.0240465	-0.0308801	0.0501531	0.0812943	-0.0308801	-0.0308801	-0.0308801	-0.0308801	0.117995	0.0450299	-0.0308801	0.0209953	0.1568	-0.0308801	-0.0308801	-0.0308801	0.116059	0.366022	0.485137	0.056209	0.028745	0.158155
TNBC:ENST00000584273.1 ENST00000584273.1	NA	-1.09593	-0.126588	-0.236915	2.16752	-0.706761	-1.09593	-1.09593	0.22195	0.746804	-0.542311	-1.09593	0.269927	-0.801187	-1.09593	-0.721666	-0.476988	-0.783148	-0.736426	2.52384	-0.755901	-0.705369	0.0476692	-0.765545	-0.922964	-0.880215	-0.704193	-0.336527	-1.09593	-0.0662613	1.95802	-1.09593	-1.09593	-1.09593	0.533297	-1.09593	-0.453512	-1.09593	-1.09593	-0.465089	-1.09593	-0.570781	-1.09593	0.0996034	2.69761	-0.981471	3.01369	2.83379	4.65021
TNBC:ENST00000513758.2 ENST00000513758.2	NA	0.0877971	-0.398224	-0.151524	-1.19764	-1.15012	1.09207	0.676942	-0.262329	1.19979	-0.0986131	0.019625	-0.367091	-0.374455	-3.50094	1.02117	-3.50094	-0.686652	-1.24683	-1.43214	-0.133798	1.8377	-0.904621	1.64832	-0.662409	1.43311	-0.842943	-0.695897	-0.172816	0.886324	-0.00111516	-0.960573	1.16638	-1.34983	-0.243211	0.169769	0.382734	-0.0222355	1.14921	0.859457	-3.50094	0.195626	-1.42605	0.978987	-0.0760699	-2.54667	1.12314	0.331803	2.13683
TNBC:ENST00000455579.2 ENST00000455579.2	NA	-0.00587579	-0.0955431	-0.168224	-0.0182166	-0.168224	-0.168224	-0.168224	-0.168224	1.55868	-0.168224	-0.168224	-0.168224	-0.168224	-0.168224	0.150939	-0.168224	-0.168224	0.206793	-0.168224	-0.0899517	0.163007	-0.0300764	-0.168224	-0.168224	0.177226	-0.0765888	-0.00878963	0.0682027	0.0646887	-0.168224	-0.168224	-0.168224	-0.168224	-0.168224	0.0342491	-0.168224	-0.168224	-0.168224	1.64863	-0.168224	-0.0827751	-0.168224	0.341903	0.877499	0.70146	0.872655	1.54159	1.65429
TNBC:ENST00000449073.2 ENST00000449073.2	NA	0.0929846	0.0051527	-0.0284725	0.642433	0.0955842	-0.590349	1.56999	-0.44135	1.27562	0.594902	-0.528245	-0.241523	0.209772	-1.46757	0.686638	-0.863338	-1.16302	-0.495734	-0.505683	0.147593	-0.786534	0.0570564	-0.146559	-0.474882	-0.633351	0.370148	0.188822	-0.301683	-0.195355	0.479282	0.732656	0.00699683	-0.844652	0.293899	-1.03573	-0.535258	-0.54122	2.53265	0.870693	-1.46757	0.242626	-0.783693	0.742792	0.351739	1.20306	1.10669	1.82403	2.41633
TNBC:ENST00000418554.1 ENST00000418554.1	NA	0.525642	-0.385025	-0.20105	0.284008	-0.256324	-0.190279	0.799755	0.108957	-0.400474	0.239822	-0.399233	0.0537512	-0.679962	-0.998818	-0.595686	0.298209	0.214642	0.346295	-0.794762	0.598246	0.0125348	0.213745	-0.998818	0.168026	-0.765444	0.0140155	0.142988	0.922931	-0.459601	-0.284915	0.980256	-0.414914	-0.0661926	-0.817457	-0.332436	-0.311925	0.00712118	-0.998818	1.20804	-0.998818	0.187258	-0.912518	2.10492	1.83003	0.339635	0.47073	0.987014	0.758961
TNBC:ENST00000658956.1 ENST00000658956.1	NA	0.428144	-0.206843	0.428721	0.534058	0.177777	-0.433738	0.355544	0.752294	1.15861	-0.18434	-0.154624	-0.00344725	0.338413	-0.433738	0.919055	0.406315	-0.433738	-0.314125	0.763058	-0.207055	0.141318	0.1498	-0.433738	0.110044	0.270358	0.787155	0.075509	-0.0844451	0.222765	0.470173	-0.139852	0.199314	-0.433738	0.673876	0.967275	0.598511	1.23444	1.8513	1.99977	-0.433738	0.721221	-0.433738	0.427837	0.684921	0.135662	3.18409	2.59086	-0.433738
TNBC:ENST00000648952.1 ENST00000648952.1	NA	0	0	0.715894	0	0.269662	0	0	0.444906	0	0	0	0	0	0	0	0	0	0.278989	0	0.275483	0	0.412283	0	0	0.261513	0.323406	0.255468	0	0	1.29024	0.243985	0	0	0.261238	0.368731	0	0	0	0.223243	0	0.299851	0	0.572278	1.07699	1.47208	0.393639	0.456716	1.75783
TNBC:ENST00000519566.1 ENST00000519566.1	NA	-0.875985	-0.619962	-0.43364	-1.23285	2.42052	0.322587	0.14381	-0.0417401	-1.26769	1.27553	-1.26812	-1.62358	-0.238733	-1.62358	-0.16485	-1.22751	-0.730173	0.185519	-1.21259	-0.788184	-0.990501	0.0940445	-0.939924	0.202004	-0.0861579	-0.828497	0.0196038	-1.29919	-1.62358	-1.19405	1.32262	-0.766726	0.235839	1.96647	-0.912961	-0.712752	-0.717945	-1.0956	1.63555	-1.62358	0.741431	-1.5304	2.21349	2.12048	-0.0147737	3.28205	3.02492	1.06182
TNBC:ENST00000536786.1 ENST00000536786.1	NA	0.00595477	0.330762	-0.0216828	-0.64993	-0.64993	-0.64993	1.55196	-0.15509	-0.0827721	1.40342	-0.64993	-0.64993	0.593142	-0.64993	0.473286	0.995393	-0.64993	0.234644	-0.292545	-0.308491	-0.256424	-0.0774294	-0.64993	-0.326369	-0.246703	1.01229	1.03471	-0.64993	-0.64993	-0.64993	-0.290989	-0.108549	-0.64993	-0.0712724	0.637814	-0.196417	-0.64993	-0.331458	3.68627	-0.64993	-0.27741	-0.113848	3.85303	2.45494	3.78927	0.548985	1.65279	0.598338
TNBC:ENST00000648559.1 ENST00000648559.1	NA	0.650506	1.38666	0	1.03298	1.98682	0	0	1.37039	0	0.707542	0	0	0.554622	0	0	1.34963	0.0775048	0.447789	0	1.05298	0	1.30413	0	0.586049	0	0.746944	0.36292	1.42158	2.01095	0	0.633464	0	0	0	1.28529	0.786892	0	0	2.71022	0	0	0	1.10913	2.71722	3.94555	0	0.0870215	1.12084
TNBC:ENST00000577678.1 ENST00000577678.1	NA	1.84071	-0.606667	0.198243	-1.04165	-0.715276	1.60127	0.813172	-0.404029	2.75402	-0.775549	1.73357	0.216997	1.21403	1.58398	0.452313	-0.451325	-0.736346	-0.695613	-0.609751	-0.573028	2.69007	0.34808	0.643777	-1.3361	0.791353	0.137774	-0.767302	-0.405463	3.35149	0.922083	-0.688554	1.92854	-1.72701	0.896084	0.351871	1.46259	3.14401	1.87922	0.807569	-4.09144	-0.746814	-1.14864	0.982542	-0.971029	-0.172803	2.70152	2.45115	3.93528
TNBC:ENST00000660165.1 ENST00000660165.1	NA	-0.22539	0.45838	0.392693	0.676481	1.69272	-0.946632	-0.00944179	0.814359	0.101415	2.03019	-0.946632	-0.297049	0.0720302	-0.946632	-0.946632	1.08695	-0.946632	0.882819	-0.735632	0.753585	0.209143	1.86279	-0.579472	-0.185992	0.238777	1.33611	0.00741117	-0.379111	-0.367184	0.271312	2.50607	-0.345411	-0.946632	-0.946632	-0.195018	-0.946632	-0.946632	-0.0619181	0.860442	-0.946632	0.708128	-0.618557	1.85608	3.14551	0.572049	1.41882	3.14302	0.547732
TNBC:ENST00000668003.1 ENST00000668003.1	NA	-0.368125	-0.296181	-0.03645	0.14747	0.219519	-1.40663	-0.821315	1.029	0.186244	-0.49661	-1.78672	-0.649217	-0.00136494	0.203805	-0.634573	0.510876	0.0307287	-0.464365	-1.14227	-0.973525	-1.81256	0.0458832	-1.22027	-0.411498	0.768849	-0.832638	0.13239	-0.664695	-0.992185	-0.637486	0.156924	-1.09242	-1.96239	-0.774411	-0.661145	-0.0957274	-1.13141	0.562998	0.106312	-1.88845	0.620022	-3.11305	-0.373378	0.920841	-0.144123	1.62485	2.43838	1.2471
TNBC:ENST00000524133.1 ENST00000524133.1	NA	0.76859	-0.895008	0.370548	-0.212179	0.262456	-0.517503	0.82065	0.58927	0.245369	-1.56716	1.11144	-0.296573	-0.431824	-1.56716	-0.166072	-1.13732	-0.429226	-0.551229	-1.16443	0.344583	0.363704	1.09203	0.532564	-0.349317	0.663745	-0.122945	0.0618776	0.0635604	1.0464	-0.0686352	-0.083457	0.575454	-1.56716	0.378393	1.08621	0.213056	0.512861	1.17562	0.786286	2.69423	0.499912	-1.4794	2.09184	0.12359	0.00502447	1.98189	0.561791	3.03463
TNBC:ENST00000657595.1 ENST00000657595.1	NA	0.378698	0.59778	-0.380307	-0.759113	-0.666429	0.493478	-0.642284	-0.533289	-0.759113	-0.759113	-0.148319	-0.413541	0.00143975	-0.759113	0.348407	-0.759113	-0.20723	-0.759113	0.744815	-0.600023	-0.418433	-0.756964	-0.75893	-0.759113	-0.759113	-0.31774	1.42108	0.93434	-0.759113	-0.239065	-0.052208	0.194074	-0.738005	-0.618949	-0.759113	0.0496275	-0.75911	0.900724	0.970113	-0.759113	-0.0996344	0.448061	1.54397	1.30092	1.14235	1.20587	2.02948	1.96603
TNBC:ENST00000521666.1 ENST00000521666.1	NA	0.965005	-0.490564	1.11729	0.0206035	-0.64644	1.17334	2.25839	-0.0206035	1.78313	-1.01613	1.54697	0.564875	1.69513	-1.1639	1.97554	-0.707695	-0.940061	-0.176451	0.684747	-0.919768	2.38821	1.00928	1.24021	-0.926945	1.34675	1.18967	-0.120659	-0.493551	2.19652	0.783457	-0.4032	1.99488	-1.1639	1.30538	0.741175	1.5638	2.06907	0.552921	2.3785	-1.1639	-0.229216	1.26122	1.07575	0.314043	-0.0645028	3.01415	1.67879	1.51072
TNBC:ENST00000425820.1 ENST00000425820.1	NA	0.785027	-0.321758	0.122529	-0.224041	-0.22707	0.739289	-0.131201	0.55273	0.717672	-0.623417	2.5468	0.235766	0.89039	-0.741618	0.971018	-0.741618	-0.741618	-0.267204	0.199149	-0.145567	1.3371	-0.00978787	0.76636	-0.30278	0.585276	0.0131391	-0.196322	0.375818	2.21778	0.891795	-0.108184	1.12175	-0.741618	0.366278	0.250366	0.782331	1.05077	1.42894	0.449471	-0.741618	0.041907	-0.244213	0.387679	0.524119	-0.558062	2.87978	1.12715	1.8073
TNBC:ENST00000650554.1 ENST00000650554.1	NA	0.974372	0	0	0	0	0	0	0	0.38714	0	0	0.328542	0.522187	0	0	0.602842	0.596626	0	0	0	0	0.550113	0	0	0.272946	0.382336	0.338556	0	0	1.2526	0	0	0	0.212851	0	0	0	0	0.638091	0	0	0	0.496647	1.29515	2.02753	0.68283	0.59212	1.13874
TNBC:ENST00000656839.1 ENST00000656839.1	NA	0.200728	-0.210974	-0.579028	0.642532	0.458058	-1.01885	1.99084	-0.106849	0.315498	0.563429	-0.275418	-0.395206	-0.0394489	-1.01885	0.116315	0.181169	-0.787195	0.42151	1.3883	0.226077	-1.01885	0.365982	-0.56345	0.253726	0.366402	1.17381	0.622902	-0.370612	0.596117	-0.454547	0.0854172	-0.161985	-0.341427	1.05964	0.484466	0.149225	0.00864848	1.63451	1.92937	-1.01885	-0.405588	0.330575	1.37528	1.46774	0.327554	1.88743	1.40959	-0.0802391
TNBC:ENST00000444871.2 ENST00000444871.2	NA	-0.24626	0.672634	0.809373	-0.24626	-0.24626	-0.24626	-0.24626	0.0510335	-0.24626	-0.24626	0.230431	-0.24626	-0.24626	-0.24626	1.48061	-0.24626	-0.24626	-0.24626	1.70142	0.117148	1.43268	0.0880565	0.390037	-0.24626	-0.24626	-0.24626	0.287726	-0.24626	-0.24626	-0.24626	0.574898	-0.24626	-0.24626	-0.24626	-0.24626	-0.24626	0.634801	-0.24626	1.33347	-0.24626	-0.0348167	-0.24626	2.56811	0.304384	2.27076	0.187119	1.05566	3.14841
TNBC:ENST00000428656.2 ENST00000428656.2	NA	0.718806	-0.213779	-0.0209755	0.139415	-0.213779	0.0272443	0.881868	0.0778948	-0.213779	0.196531	0.78442	-0.213779	-0.213779	-0.213779	-0.213779	-0.213779	0.114384	0.461185	-0.213779	-0.213779	-0.213779	-0.213779	0.132326	-0.213779	-0.213779	0.00572551	0.310268	0.0790576	-0.213779	-0.213779	-0.213779	0.0983792	-0.213779	-0.213779	0.0364751	0.624225	0.0435957	0.124354	0.507102	-0.213779	0.174274	-0.213779	0.535129	0.265129	0.017782	1.28633	0.631189	0.470756
TNBC:ENST00000432673.1 ENST00000432673.1	NA	-0.908981	0.247287	-0.551007	-0.237469	-0.244272	-0.52077	-0.820618	0.233925	0.0619604	-0.331138	-0.115861	-0.801398	-0.955182	1.95765	-0.98475	-0.381959	-0.948096	0.0366558	-0.724619	0.236744	-0.202969	-0.0478271	-0.601578	0.0434897	-0.405745	0.161331	1.35931	-0.817718	-0.344204	-0.805836	-0.0244153	-0.279331	-1.25964	-0.184196	-0.101049	-1.06466	-1.41337	0.217762	0.570689	-1.60157	0.0310602	-0.913538	1.33612	-0.188686	0.0163904	1.59493	2.05728	2.03577
TNBC:ENST00000650483.1 ENST00000650483.1	NA	0.55864	0.371692	0.726625	0	1.41687	0.783017	0	0	0	0	0	0	0	0	0.52643	0.784047	0.724131	1.01235	0	0	0	0.418293	0	0.464251	0	1.66479	0.259374	0	0.880561	0.987637	0	0	0.525344	0	0	0.707588	0	0	2.07008	0	0.32585	0	0.992053	0	0	0.712062	1.57691	2.21412
TNBC:ENST00000652719.1 ENST00000652719.1	NA	-0.126773	-0.256678	0.118055	-0.0532269	0.492912	0.433437	0.24963	-0.063675	0.393652	0.190743	-0.00855814	0.0434677	-0.463016	0.531469	-0.433506	-0.263314	-0.582715	-0.549484	-0.959775	0.0261114	0.0314948	0.292783	0.632128	-0.0846752	-0.27253	0.820372	0.210496	0.182321	0.454485	0.869942	0.336074	-0.079855	0.364122	-0.262479	-0.10334	0.19138	0.568417	0.197062	1.22947	-0.316717	0.279404	-0.720682	0.616748	0.535136	0.59538	1.57215	1.07988	0.746279
TNBC:ENST00000650510.1 ENST00000650510.1	NA	-0.249713	0.532942	0.0471664	0.484082	1.80129	0.954747	0.433882	-0.249713	0.227933	-0.0720372	-0.249713	-0.249713	0.403903	-0.249713	-0.249713	0.287654	0.245252	0.0588556	0.185775	-0.0966467	-0.249713	1.25156	-0.249713	-0.249713	-0.0658426	1.71151	0.303645	-0.0112939	0.184841	1.06793	0.0611404	0.00466005	-0.249713	0.44903	0.132037	-0.0377324	-0.249713	-0.249713	2.66164	-0.249713	-0.0823111	-0.0555651	1.01718	2.94067	3.68907	0.54496	1.35581	2.10721
TNBC:ENST00000671612.1 ENST00000671612.1	NA	0.578095	-0.135617	-0.296662	0.297038	-0.296662	-0.296662	1.03017	-0.296662	0.636226	-0.0938546	0.000691221	-0.0446439	-0.296662	-0.296662	0.357656	-0.296662	-0.296662	0.052745	0.194208	-0.296662	-0.296662	0.00681462	0.0242995	-0.296662	0.0955849	0.634304	0.191474	-0.296662	0.485513	-0.296662	-0.296662	-0.296662	-0.296662	0.0119328	0.134357	0.996249	0.146311	0.494278	0.910931	-0.296662	-0.296662	0.0844284	1.45663	0.147445	0.188354	1.6836	0.367621	0.443045
TNBC:ENST00000628509.1 ENST00000628509.1	NA	-1.0585	-0.489918	-0.621883	-1.0585	0.000741169	-1.0585	-0.669377	-1.0585	-1.0585	-1.0585	-1.0585	-1.0585	-1.0585	-1.0585	0.275699	0.187643	-0.353971	-0.269596	-1.0585	-0.419664	-0.566856	-1.0585	-1.0585	-1.0585	-0.92089	-1.0585	0.568529	-1.0585	-1.0585	-1.0585	-1.0585	-1.0585	-1.0585	-0.0858526	-0.506004	-0.495286	-1.0585	-1.0585	2.36946	-1.0585	0.0452897	-1.0585	4.75463	0.174114	0.844662	0.507435	4.47723	1.56673
TNBC:ENST00000578500.1 ENST00000578500.1	NA	1.66486	-1.23839	0.594655	-0.980972	0.264591	0.163986	1.0869	0.581141	0.482759	-1.16414	1.87668	0.58044	0.22751	-2.9957	0.456041	-0.750385	-0.707263	-1.02617	-0.796101	-0.516534	0.929526	1.02014	1.00836	-0.157473	1.28401	0.0319739	-0.543577	0.118307	1.69377	0.839532	-1.10888	1.03753	-2.29899	1.0794	1.2774	0.491045	0.959199	1.26014	1.45666	-2.9957	0.108967	-2.31491	2.26425	0.424124	-0.25998	2.1963	1.59194	3.22404
TNBC:ENST00000649269.1 ENST00000649269.1	NA	0	0.314541	0	0	1.49243	0.39265	0.816622	0.585366	1.4681	0	0	0	0	0	0	0	0	0	0.357391	0	0	0.687349	0	0	0	1.9204	0.769529	0.467977	0	1.13984	0.685558	0	0	0	0	0	0	0	3.36253	0	0	0.165094	1.10044	3.42744	3.24434	0.354968	1.72834	2.03628
TNBC:ENST00000647652.1 ENST00000647652.1	NA	-0.0860321	0.0906379	-0.00643842	-0.00998603	-0.0414335	0.00881698	0.0617695	-0.0149204	0.226315	-0.0860321	-0.0860321	-0.0860321	0.24325	-0.0860321	-0.0860321	0.201896	0.11041	0.146239	-0.00627323	-0.0860321	-0.0860321	0.0807129	-0.0860321	-0.0860321	0.00531607	0.208656	0.143884	-0.0860321	0.0426523	0.230846	-0.00608882	-0.0860321	-0.00811648	0.0263134	-0.0319033	-0.0307039	-0.0860321	0.0820579	0.135542	-0.0860321	-0.0436553	-0.0688446	0.128104	0.593072	1.27558	0.209613	0.235574	0.877976
TNBC:ENST00000652712.1 ENST00000652712.1	NA	-0.730526	-0.540581	-0.931242	-0.975336	-0.574555	-1.05769	-0.981818	-0.791108	-1.05769	-0.825619	-0.984324	-0.721915	-0.855933	-1.05769	0.278012	0.0820506	-0.539797	-0.463005	-1.05769	-0.601836	-0.961408	-0.910429	-0.976165	-0.621416	-0.659288	-1.05769	-0.558239	-0.694549	-0.456409	-0.645592	-0.88186	-0.917135	-0.971172	-0.833771	-0.610155	-0.585369	-0.940847	-1.0164	1.71104	-1.05769	-0.249128	-0.983762	4.98932	1.70737	1.09478	0.432394	5.1389	2.30589
TNBC:ENST00000504175.2 ENST00000504175.2	NA	0.257171	-0.299345	0.159594	-0.0168572	0.0961227	0.182986	0.531452	0.324999	0.260751	-0.160189	0.0203937	-0.0403693	-0.308944	-0.399496	-0.0694215	-0.0969169	-0.210828	-0.179475	0.211828	-0.0982616	-0.108838	-0.126227	-0.19764	-0.148952	-0.0417354	0.427605	0.132843	-0.0813941	0.11164	-0.171885	0.146465	-0.22018	-0.185434	0.00646508	-0.189517	-0.0461792	0.277656	0.277346	0.881336	-0.399496	0.065413	-0.132614	0.592268	0.559459	0.339806	0.747791	0.366895	0.0579158
TNBC:ENST00000664677.1 ENST00000664677.1	NA	-0.214344	0.216418	0.189756	-0.0478796	-0.0350649	-0.0705748	-0.669135	-0.355238	0.795136	-0.191486	-0.0988167	-0.0010336	0.286501	-0.978822	-0.21861	0.26148	-0.12048	-0.675648	-0.733008	-0.610204	-0.344087	-0.532336	0.147464	-0.279963	0.190141	-0.746465	0.300281	-0.189605	0.663357	-0.978418	-0.342741	0.219779	-0.978822	-0.2255	0.126829	-0.978822	0.792248	0.670265	1.93858	-0.978822	-0.550116	-0.474905	0.841835	0.590693	-0.825907	1.44101	2.51953	1.4104
TNBC:ENST00000588785.6 ENST00000588785.6	NA	-0.377784	1.20531	-1.08364	-1.07324	1.36025	-0.0128484	2.96046	-1.08364	0.641725	-1.08364	-0.545149	-1.08364	-1.08364	-1.08364	-1.08364	-1.08364	-1.08364	-1.08364	2.48624	0.266165	-1.08364	-1.08364	0.715136	0.271944	-0.519657	2.58765	0.648898	-1.08364	-1.08364	0.165057	1.18125	-0.606849	0.23091	-1.08364	-0.157508	-1.08364	-1.08364	1.91319	3.22589	-1.08364	-0.378836	1.63021	2.01146	2.42065	1.4375	1.45046	2.16386	1.81206
TNBC:ENST00000446495.1 ENST00000446495.1	NA	0	0	0	0	0	0	0.208856	0	0	0.492276	0	0	0.374153	0	0	0	0.395171	0	0	0	0	0	0.414966	0	0.878117	0	0	0	0	0	0	0	0	0	0	0	0	0	1.9572	0	0	0	2.01269	1.97656	1.60638	0	3.65378	3.20384
TNBC:ENST00000650357.1 ENST00000650357.1	NA	0.827579	0	0	0	1.16849	0	0.979425	0.628536	0.720868	0	0	0	0.693061	0	0	0	0.732372	0	0	0	0	0	0	0.421607	0.521842	0.86912	0.4577	0	0.637905	0.845827	0	0	0	0.416061	0.571857	0	0	0	1.01618	0	0	0.20453	0.435217	1.02299	3.03717	1.30228	1.15684	1.3735
TNBC:ENST00000650212.1 ENST00000650212.1	NA	0.429703	0.254426	0.0436934	0.0552712	0.781602	0.021446	-0.107601	0.0235669	0.00697701	-0.229758	-0.229758	-0.229758	-0.0024729	-0.229758	-0.229758	0.297438	0.571978	0.0527766	-0.229758	0.227753	0.337775	0.766876	-0.229758	-0.0975604	0.045255	0.787408	-0.0836021	-0.229758	0.281937	1.0129	0.147367	-0.229758	-0.229758	0.23481	-0.046607	-0.229758	-0.229758	-0.063994	1.21204	-0.229758	-0.0696833	-0.104473	0.552749	0.728961	1.91701	0.0995734	0.735164	1.95979
TNBC:ENST00000432995.1 ENST00000432995.1	NA	1.57483	-0.654302	-0.977137	0.508603	-1.53038	0.116588	1.77596	-2.00457	-0.501045	-0.86318	1.39011	-1.41455	1.42131	3.55633	0.943211	-2.00457	-2.00457	-0.353095	1.19866	-1.25406	0.423176	0.23367	0.0691641	-2.00457	0.0930101	0.686103	-0.543693	-0.945219	1.59839	1.5885	-1.22553	1.41524	-2.00457	0.342322	0.791939	0.614402	0.988366	1.02953	0.944099	-2.00457	-1.19691	-0.174965	1.76035	2.33231	0.823526	2.31094	1.28413	1.51492
TNBC:ENST00000654956.1 ENST00000654956.1	NA	-0.174298	0.0255569	0.335243	-0.174298	-0.0443003	-0.174298	0.42123	-0.174298	0.584517	-0.174298	0.0784626	-0.174298	0.0190673	-0.174298	0.0635714	0.0427215	-0.174298	-0.174298	0.507769	0.147003	-0.02714	0.0219361	-0.174298	-0.174298	0.107983	0.0757077	-0.0551499	-0.174298	0.013662	0.648366	-0.0543639	-0.174298	-0.174298	0.376502	0.559762	0.434552	-0.011128	1.05733	1.87617	-0.174298	0.0855551	0.298531	0.680727	1.56161	0.779646	1.31103	1.22969	-0.174298
TNBC:ENST00000650423.1 ENST00000650423.1	NA	0.234681	0.364878	0.206829	0.430803	1.06437	0.0318005	0.346962	-0.0425493	0.847438	-0.000315248	-0.334332	-0.242723	0.357268	-0.334332	0.261332	-0.324315	-0.334332	0.0815554	0.0735765	-0.211441	0.110812	1.0597	-0.104261	-0.050281	0.129646	1.48264	0.546429	-0.334332	0.924531	0.816592	-0.334332	-0.0362731	-0.334332	0.13263	0.117446	-0.00253161	-0.334332	0.0453334	1.74983	-0.334332	0.0911703	-0.175314	0.735838	1.28388	3.41196	0.722161	1.61926	1.61725
TNBC:ENST00000650016.1 ENST00000650016.1	NA	0.224241	-0.238614	-0.00175529	0.191064	0.620611	0.302054	0.157775	0.394819	0.463697	-0.238614	-0.238614	0.095112	0.141375	-0.238614	-0.238614	-0.238614	-0.238614	0.0073197	-0.238614	0.369591	0.030133	0.161152	0.504952	-0.0166318	0.0388031	0.778545	0.00241463	0.118738	0.110021	0.59049	-0.238614	0.141144	-0.238614	-0.0221951	-0.238614	-0.238614	-0.238614	-0.238614	0.617746	-0.238614	-0.238614	-0.135416	0.358044	1.56418	2.21612	0.411658	1.43998	1.83826
TNBC:ENST00000650482.1 ENST00000650482.1	NA	0.0346816	0.012873	0.0259837	0.020692	0.206339	-0.0288925	0.00889436	-0.000801678	0.118863	0.0467795	-0.129222	-0.0161216	0.000801678	-0.129222	-0.129222	0.0245384	0.138558	-0.129222	-0.0473686	0.0228645	-0.0392788	0.137072	0.277354	-0.0529488	0.136583	0.279362	0.172957	-0.129222	0.106072	0.0390675	-0.0451797	-0.129222	-0.129222	-0.129222	-0.129222	-0.0182407	-0.129222	-0.129222	0.859854	-0.129222	-0.0436349	-0.129222	0.083298	1.51484	1.21062	0.114817	0.267414	0.923876
TNBC:ENST00000520619.1 ENST00000520619.1	NA	-0.835712	-0.835712	-0.835712	-0.835712	-0.835712	-0.835712	2.32073	0.202268	0.51461	-0.835712	0.302395	0.836578	-0.835712	-0.835712	0.715056	-0.835712	0.224813	-0.835712	-0.149406	-0.154286	-0.165125	0.153113	0.214065	-0.221331	1.20979	-0.835712	-0.189876	0.417176	2.45926	0.323963	-0.835712	-0.835712	-0.835712	1.03547	-0.835712	-0.835712	-0.835712	-0.835712	1.30564	-0.835712	0.364805	-0.835712	1.03109	1.62708	0.457659	3.0315	2.56473	2.91586
TNBC:ENST00000660196.1 ENST00000660196.1	NA	0.422983	-0.506174	0.590203	0.567091	-0.506174	0.279425	0.404567	0.71928	1.18364	-0.287503	0.296534	0.36376	-0.198117	-0.506174	2.14454	-0.506174	-0.506174	0.521759	-0.506174	-0.15137	0.698361	-0.180047	0.116501	-0.0203904	1.44821	0.219861	-0.506174	-0.214616	1.85793	0.653352	0.169334	0.0602421	-0.506174	1.1101	-0.0445833	-0.0291337	0.847358	0.530449	0.98229	-0.506174	-0.119834	-0.198342	0.809816	1.67176	0.253591	1.87481	0.949555	2.40561
TNBC:ENST00000448208.5 ENST00000448208.5	NA	1.7271	-0.964441	1.10384	0.308081	-1.23526	1.50184	2.56625	-0.0922583	1.98077	-1.24199	2.23059	-0.243345	1.48459	-1.74162	1.80989	-0.56389	-1.16813	-0.519523	0.760141	-0.823047	1.4326	-0.338387	0.971646	-0.832179	1.32278	0.694439	-0.532138	-0.0287519	2.58918	0.445756	-1.27043	2.11228	-1.28699	1.02525	0.609588	1.5787	0.35529	2.35886	2.49663	-1.74162	-0.609184	0.356955	1.59271	1.96769	0.97926	2.33286	3.03594	3.33745
TNBC:ENST00000441442.1 ENST00000441442.1	NA	2.21799	-1.03964	0.793413	-1.97537	-1.5706	1.11772	2.9814	-1.08927	1.85987	-1.35288	1.84794	-0.398385	1.1437	2.61529	1.72489	-2.06939	-2.06939	-1.41441	0.360718	-1.61814	0.305151	0.849424	1.71823	-0.317223	1.39693	1.4828	-0.753746	-0.601566	1.99219	1.21403	-0.843378	0.867384	-1.25508	1.59228	0.706228	1.40448	1.28074	2.31945	2.96572	-2.06939	-0.831255	0.62519	1.30038	1.86791	1.23051	2.4673	3.44742	2.55542
TNBC:ENST00000420821.2 ENST00000420821.2	NA	-1.40729	0.418551	0.405806	-0.221579	0.883815	1.60736	-0.855607	-1.40729	0.750623	0.155524	-1.40729	-1.40729	0.511454	-1.40729	-1.40729	1.09887	-1.40729	1.04652	-1.31921	0.669066	-0.697095	-1.23658	-1.40729	-1.4039	0.51293	1.20064	1.06668	0.73928	-1.40729	-0.215232	0.645441	-1.40729	-1.40729	0.517219	-1.29264	-0.292461	-1.40729	-0.475993	0.77992	-1.40729	0.219614	0.000184934	0.839874	1.54284	0.578173	1.01958	1.67793	-0.00797963
Normal:ENST00000639839.1 ENST00000639839.1	NA	-0.241056	1.45899	0.471471	-2.78056	-1.70456	-2.78056	-2.0406	0.568563	-0.661013	0.76834	-0.865924	-0.888924	-1.38149	-2.55169	1.40325	2.10907	1.95766	-0.097221	-2.78056	0.530328	-0.748704	-0.795035	0.80602	-0.594178	-0.682904	-2.78056	0.699765	0.065794	0.403884	-0.855572	-0.592797	-1.15763	-2.78056	-1.28589	0.503831	-1.33349	-0.539976	-2.28966	-0.793983	-2.78056	1.40624	-2.78056	-1.33411	-2.78056	-1.14073	-0.240952	-2.78056	-2.78056
Normal:ENST00000638898.1 ENST00000638898.1	NA	-0.833669	0.42696	-0.692224	-2.03163	-1.42895	-1.30238	-2.45378	0.406835	-1.11823	-0.305107	0.0822178	0.360572	0.301059	0.553553	-0.0359341	-0.00366044	0.00366044	0.949122	-2.49878	0.555415	-0.361542	0.0424205	0.0974052	-0.367779	0.0764984	-1.66215	-0.713996	-0.480433	0.528668	-0.114484	-0.492056	-0.53329	-0.361639	-0.884517	-1.42133	-0.344146	-1.64438	-0.95071	-2.51463	0.626981	1.32876	-2.85387	-0.776615	-1.60512	-1.50722	-1.01092	-1.39568	-0.890415
Normal:ENST00000549438.1 ENST00000549438.1	NA	0.611284	-0.793022	-1.07911	-2.79774	-1.1642	-0.505185	-1.97891	0.142627	-1.2292	-1.37647	1.18382	0.482302	0.696256	0.407656	0.743769	-0.653226	0.987791	-0.912183	-2.46806	-0.833419	-0.377207	-0.830791	0.278759	-1.34975	-0.595668	-1.58839	-0.639812	0.285596	0.433004	0.299817	-1.40153	1.00423	-0.83468	-1.17358	0.000676214	-0.324134	0.144667	-1.73502	-2.86207	-0.726035	0.520031	-3.22936	-1.36727	-2.11447	-2.96218	-1.67655	-1.38321	-0.753397
Normal:ENST00000590219.5 ENST00000590219.5	NA	0.887713	-1.56134	-1.31227	-2.95018	-2.95018	-1.61077	-2.61266	-0.276456	-1.57475	-2.51984	1.22807	-0.118801	-0.367556	-2.95018	-0.481962	-2.28633	0.221557	-0.914028	-2.55937	-1.20428	0.771925	0.141447	0.00407414	-0.748781	-0.290096	-2.95018	-0.396932	-0.437086	0.316071	0.468056	-1.78334	0.691794	-1.16503	-1.55423	-0.887146	-1.16911	-1.80609	-2.09092	-2.0808	-2.95018	0.432489	-2.49421	-0.612729	-2.95018	-1.882	-1.30041	-1.72572	-1.12963
Normal:ENST00000526310.1 ENST00000526310.1	NA	-0.33594	-1.07606	-2.02105	-2.81904	-1.95428	-2.27514	-2.72797	0.0883635	-1.46608	-1.50826	0.176287	0.113257	0.667173	-1.60848	-0.363088	-1.02244	0.454096	-1.16084	-3.07417	-1.37647	0.348394	-0.764452	0.0230104	-1.22266	-0.570234	-2.57716	-0.613486	-0.0402806	-0.734449	0.692269	-1.56814	0.590903	-0.905647	-2.16356	-1.26922	-0.0230104	-1.69562	-1.65964	-2.08737	-1.76401	0.371497	-4.0666	-1.30569	-1.53917	-1.82593	-0.860091	-2.26124	0.325198
Normal:ENST00000525716.2 ENST00000525716.2	NA	0.0510739	-0.339771	-0.878309	-1.52535	-0.357075	-0.22977	-1.40192	0.721715	-1.26559	-0.118884	-0.038137	0.433355	0.94064	0.600392	-0.0490982	0.451088	1.17002	0.0784179	-1.74964	-0.229243	-0.838324	-0.391022	0.783445	-0.35658	-1.13533	-1.17939	0.179161	0.678437	-0.207126	0.66241	-0.449036	0.53091	0.467666	-1.41389	-0.522675	-0.114344	-0.0822035	-1.08019	-1.477	-1.11702	0.558318	-2.46331	-0.971648	-1.97728	-2.15663	-0.974556	-1.60101	-1.40655
Normal:ENST00000656961.1 ENST00000656961.1	NA	-0.171815	-0.191774	-0.747871	-0.559255	-0.509945	-0.776297	-1.30816	0.257707	-0.923154	0.196083	-0.180748	-0.151165	0.450944	-1.35737	0.47692	0.368414	-0.478847	0.614068	-1.35737	0.317578	-0.366425	0.819172	0.0319152	-0.804029	-0.379797	-0.929743	-0.486781	-0.493321	0.998922	0.0803471	-0.0319152	-0.0581319	0.311588	-0.876589	-0.41976	-0.250667	-0.974894	-0.868213	-1.02468	-1.35737	0.78694	-1.33024	0.171691	-0.821329	-0.521056	-0.340682	-1.10099	-0.483756
Normal:ENST00000424116.6 ENST00000424116.6	NA	-0.800784	1.34377	-2.05191	-2.99481	-2.46614	-3.00958	-3.49459	-1.31338	-2.88847	-0.692363	-0.082758	-0.161773	0.58373	1.38153	0.273147	-0.437361	0.59006	-0.33858	-3.91656	0.944457	-0.0836528	0.141498	1.93694	-0.80659	-1.44748	-3.14114	0.361901	-1.05147	-1.98171	-1.32217	-1.52465	0.082758	-1.62649	-1.81745	-1.68498	-0.338315	-3.27418	-2.7639	-3.85672	0.259899	1.29579	-3.45559	-1.10054	-3.67826	-2.58441	-2.73893	-3.25745	-3.44365
Normal:ENST00000636737.1 ENST00000636737.1	NA	0.91019	-0.929558	-1.48228	-2.89234	-1.76029	-1.17756	-2.18603	-0.489998	-2.07825	-1.22602	1.6491	0.411853	1.00372	-2.89234	-0.0542576	0.366733	1.16204	-1.23972	-2.48599	-0.969423	-0.170694	-0.928019	0.249362	-1.04107	-0.587366	-2.44309	-0.162985	0.550183	1.45351	1.18703	-1.59997	2.02381	0.0176651	-1.93342	-0.13406	-0.124336	-1.61613	-1.113	-1.73232	-2.89234	0.528243	-2.46532	-1.32744	-2.18821	-2.15324	-1.02896	-2.20635	-1.16164
Normal:ENST00000608361.5 ENST00000608361.5	NA	-0.902355	0.205597	-0.446951	-1.33713	-0.368859	-0.523015	-0.377573	-0.333539	-0.824543	0.557551	-0.599905	-0.191873	0.600232	-1.33713	-0.429393	0.239671	0.154136	0.541394	-0.996597	0.199045	-0.149568	-0.237717	-0.41668	-0.681892	-1.33713	0.0737188	-0.602265	-0.280543	-0.377427	-0.991505	0.208377	-1.05302	-1.33713	-0.817657	-1.04874	-0.608266	-1.33713	-0.844226	-0.427903	-1.33713	0.448001	-0.656119	0.93998	-0.195178	-0.374526	-0.057626	-1.1582	-0.922192
Normal:ENST00000626206.1 ENST00000626206.1	NA	-0.667642	-0.243277	-1.82577	-3.09313	-2.4565	-1.08094	-3.30779	-0.753696	-1.05675	-0.818504	-0.304526	-0.610564	0.449961	-2.18866	0.475213	0.47071	0.555731	0.361667	-3.33233	-0.326991	0.216556	-0.980703	0.888103	-1.07052	-1.19413	-3.04582	-0.992816	-1.59058	0.31076	-1.059	-1.14977	0.322056	0.483724	-1.59946	-1.31928	-0.881956	-1.16196	-1.27194	-3.05308	-0.846951	0.340033	-4.72921	-1.29093	-1.58603	-2.39473	-1.48749	-1.52938	0.347627
Normal:ENST00000566968.1 ENST00000566968.1	NA	-0.0695478	-0.163523	-0.264586	-0.236865	-0.165716	-0.295687	-0.0305107	0.621623	-0.236602	0.224502	-0.323085	-0.400982	-0.0339533	-0.826786	0.0577	0.887767	0.353744	0.161139	-0.446922	-0.163713	-0.501172	0.10062	0.273573	-0.258551	-0.144085	-0.0218636	0.211004	0.043652	-0.137355	-0.15497	0.126141	-0.0592814	0.0798867	-0.345989	-0.158089	-0.0290294	-0.280401	-0.431212	0.447696	-0.826786	0.476784	-0.635821	-0.0478896	-0.426256	-0.332682	-0.219466	-0.188479	-0.551784
Normal:ENST00000562506.1 ENST00000562506.1	NA	-1.07347	0.345418	-1.58255	-2.57736	-0.298744	-2.44141	-3.48806	0.265734	-1.68227	0.285953	-1.90984	0.379384	0.647936	0.012502	-0.28698	-0.488552	0.219887	-1.12537	-4.96404	0.474271	-1.67713	0.599036	0.148629	-0.0754954	0.252582	-3.00612	0.364412	-1.07332	-1.15992	-0.012502	-1.47567	-0.736567	-4.66382	-1.21204	-1.6138	-0.469605	-1.63739	-1.17096	-3.94274	-0.133548	1.14521	-4.45108	-1.00386	-2.40408	-1.93475	-1.39548	-1.6877	-1.55695
Normal:ENST00000418818.6 ENST00000418818.6	NA	-0.228041	-0.279868	-2.53907	-2.36587	-2.67089	-2.57796	-2.86598	-1.05008	-0.475484	-0.400167	-0.529748	-0.473832	1.08668	-3.83387	0.307672	0.231713	0.325576	2.13501	-2.62701	-0.223652	-0.744788	0.102789	-0.379907	-0.974148	-1.31496	-2.4187	0.607855	-0.966675	-0.525659	-0.0305267	-1.35855	0.44405	-1.38188	-1.52535	-0.673928	0.115565	-1.75861	-1.06291	-2.25793	-3.83387	0.244862	-2.96187	-2.38051	-1.82395	-2.91772	1.97199	-1.28334	-0.354546
Normal:ENST00000624656.1 ENST00000624656.1	NA	0.129624	-0.507035	-1.16519	-1.81052	-1.44399	-0.965388	-2.41319	1.51684	-1.89517	-0.357854	0.135965	-0.492903	0.324942	-1.08477	0.9043	1.00262	2.01397	0.149297	-2.56546	0.102921	-0.838469	-0.0697355	0.493869	-0.0957591	-1.22141	-1.90902	0.670956	-0.127562	-0.00270544	-0.689526	-0.833052	0.501328	0.148869	-2.21307	-0.0827138	-0.236192	-1.90955	-2.23812	-2.19631	-1.27325	1.116	-3.317	-0.959617	-2.06814	-2.34221	-1.58244	-2.33355	-2.12282
Normal:ENST00000607513.2 ENST00000607513.2	NA	0.721685	-0.373622	-0.807445	-2.003	-1.20076	-2.25736	-1.4616	0.114272	-0.493162	-0.913347	1.23185	-0.113987	0.582139	-0.844977	0.157304	0.539927	1.23373	0.767571	-1.10924	0.389288	-0.894736	-0.362075	-0.0351565	-0.128461	-0.519201	-1.45257	-0.463159	-0.29981	0.431636	0.109384	-0.723273	0.475001	-0.834098	-1.66525	-1.13197	-0.780899	-1.94068	-1.00421	-0.572439	-0.0920656	0.92364	-1.44592	-0.791174	-0.545346	-2.11303	-0.928946	-0.730132	-1.23181
Normal:ENST00000463408.1 ENST00000463408.1	NA	-0.661382	-0.657676	-1.87427	-2.96518	-2.54055	-1.97733	-4.01967	0.587853	-1.66712	-2.58641	-1.33338	-0.689144	1.32934	1.45772	0.832772	0.370466	0.654614	-0.0309777	-4.50387	0.0715771	-2.18208	0.181186	-1.15924	-0.560388	-1.65964	-2.88224	0.888384	-0.973323	0.750563	-0.603774	-2.81761	-0.644913	-2.08136	-2.46346	0.184754	-0.0465301	-2.92551	-2.799	-1.63841	0.846445	0.31513	-4.50387	-1.15107	-2.36272	-2.62611	-1.81211	-2.85967	-0.435868
Normal:ENST00000612252.1 ENST00000612252.1	NA	-0.225324	-0.515757	-1.49246	-3.24401	-1.65943	-1.68434	-3.47517	-0.180358	-0.35158	-0.919037	-0.113057	-0.0716861	0.023628	-5.55799	-1.17154	-0.683779	-0.130771	-1.62733	-3.51549	-0.415968	-0.0538608	-0.335687	0.530642	-0.891183	-0.456129	-2.68616	-0.609137	-1.01028	-0.470663	0.400252	-1.87599	0.320134	-1.85766	-0.601534	-0.43482	-0.528135	-0.71369	-1.67362	-2.58943	0.485335	0.297566	-3.83279	-1.29624	-2.77116	-2.60677	-0.787521	-1.34606	-0.111775
Normal:ENST00000617813.1 ENST00000617813.1	NA	0.686343	-0.738094	-1.0866	-2.80921	-1.65098	-0.749536	-2.95637	0.0423773	-1.93348	-1.701	1.50577	0.389297	0.333345	-3.41789	-0.186777	-0.56033	1.29747	-1.37127	-2.4649	-1.20662	0.919811	-0.7981	0.120384	-0.663226	-0.217307	-2.30112	-1.002	0.282224	0.603098	0.247602	-1.83975	0.869608	0.733275	-1.39479	-0.164644	-0.640954	-0.693018	-1.19365	-2.53269	0.000876729	0.525053	-2.32125	-1.84305	-2.44188	-2.92847	-1.80547	-1.7664	-0.396574
Normal:ENST00000649069.1 ENST00000649069.1	NA	0.69167	-1.27823	-1.23034	-2.97489	-1.86905	-1.94835	-2.26132	-0.311314	-1.8667	-1.45543	1.46176	0.14049	-0.0165334	-3.59152	0.187005	-0.535443	0.542595	-1.07124	-2.77277	-1.42928	0.656948	-0.28319	-0.519971	-0.841152	-0.966326	-2.30519	-0.183862	-0.105538	0.34007	0.933454	-1.63384	0.630033	-1.0762	-1.42472	-0.567228	-0.972411	-2.02216	-1.95419	-1.84928	-3.59152	0.458687	-2.30006	-0.228897	-1.83137	-1.71388	-1.22805	-1.03075	-0.558993
Normal:ENST00000613696.1 ENST00000613696.1	NA	-0.253241	-0.0688796	-0.465565	-0.653289	-0.394618	-0.340349	-0.167653	-0.0588892	-0.281969	-0.0529044	-0.284046	-0.239448	0.164443	-0.829144	0.133991	-0.183735	0.0906339	0.0817659	-0.455941	0.117217	-0.0932112	-0.158258	-0.00485924	-0.254785	-0.132048	-0.256559	-0.0682801	-0.146494	0.0831648	0.133429	-0.277353	-0.107907	-0.561025	-0.263709	-0.297064	-0.198714	-0.554348	-0.462094	-0.362276	-0.829144	0.468934	-0.698526	-0.024423	-0.706154	-0.421124	-0.0412252	-0.186084	-0.336519
Normal:ENST00000452612.5 ENST00000452612.5	NA	0.458367	0	0	0	0	0	0	0	0	0	3.65472	0	2.84803	0	1.82269	0	0	0	0	0	0.605286	0	0	0	0	0	0	0	2.97451	0.855115	0	0.724762	0	0.348271	0	1.05135	0	0	0	3.35084	0	0	0	0	0	0	0	0
Normal:ENST00000540665.5 ENST00000540665.5	NA	-1.19151	-1.19151	-1.19151	-1.16493	-1.19151	-1.19151	-1.19151	1.3547	-1.19151	-1.19151	2.20754	-0.0623046	1.91783	-1.19151	0.182296	0.300981	1.56984	-1.19151	-0.47014	-1.19059	-1.19151	1.291	0.471463	-1.19141	-0.0540574	-1.19151	0.917712	-1.19151	1.28396	-1.19151	-0.663074	-1.19151	-0.416313	-1.19151	-0.373127	-0.241396	-1.19151	-0.337119	-1.19151	1.29232	-0.837059	-0.976774	-1.19151	-1.19151	-0.5611	-1.19151	-0.33825	-1.19151
Normal:ENST00000583184.1 ENST00000583184.1	NA	0.68719	0.0201953	-1.28726	-2.06486	-0.573305	-2.03592	-1.74763	0.180268	-0.395862	-0.619263	-0.800301	-0.0111114	-0.612589	0.749763	-1.10149	0.206856	0.453831	-0.804558	-2.41397	0.268879	-0.0985707	-0.216128	0.577679	-0.820513	-0.577724	-2.31937	-0.831631	-0.0107719	-1.23993	-0.696194	-0.895024	1.44414	-1.53371	-1.17318	-0.864928	-0.73747	-2.38712	-1.60273	-1.669	-3.68302	0.873199	-3.15234	-0.300226	-2.80283	-2.21684	-1.50533	-2.34584	-2.00677
Normal:ENST00000555070.1 ENST00000555070.1	NA	0.482689	-0.588825	-1.46204	-2.41828	-1.56043	-1.66847	-3.26679	-0.462548	-0.827939	-0.914558	0.948601	0.168541	0.696533	0.594944	-0.465259	0.312543	0.955711	-1.43243	-3.24431	-1.19257	0.271384	-0.7139	-0.330822	-1.14793	-0.153886	-2.0542	-0.939429	-0.656143	-0.173565	0.256371	-1.16183	1.24337	-1.02877	-0.951129	-0.145552	-0.357125	-0.804505	-2.01418	-2.38192	-0.526555	-0.306742	-3.51239	-1.18715	-2.35431	-2.60855	-0.987149	-2.47547	-0.670456
Normal:ENST00000570269.2 ENST00000570269.2	NA	-0.107982	0.0636318	-0.794302	-1.82883	-0.655242	-1.79363	-2.34534	0.26994	-2.03679	-0.621968	-1.5222	-0.835496	0.0580035	-0.0902689	-0.599325	0.373458	0.0077474	-0.350833	-2.30188	-0.453896	-1.86944	-0.0268953	-0.0077474	-0.414602	-1.12278	-2.10921	0.102487	-0.407426	-0.671629	0.201166	-1.29934	0.289029	0.34875	-1.08072	-0.522432	-0.226981	-1.84457	-1.77422	-0.960937	-0.315462	0.695059	-3.17255	-0.712097	-1.36624	-1.7538	-1.70878	-0.629182	1.12582
Normal:ENST00000588529.5 ENST00000588529.5	NA	0.654013	-1.14356	-0.677265	-2.34477	-1.63782	-1.66311	-2.09092	-0.938897	-2.01469	-1.28971	1.15696	-0.842679	-0.0836734	-2.97286	-0.177965	-1.16253	0.62584	-1.07074	-2.46046	-1.4629	0.681313	-0.0089574	-0.587403	-1.05877	-1.2163	-2.06882	-0.44329	-0.492901	0.523808	1.02703	-1.29156	0.805318	-0.866266	-1.3488	-0.592778	-0.874008	-1.35689	-1.48165	-1.37548	-2.97286	0.211609	-1.86342	0.398182	-0.637235	-1.2057	-1.05694	-0.736801	-0.657078
Normal:ENST00000606932.1 ENST00000606932.1	NA	-1.03659	0.986576	-2.11659	-1.05339	-1.235	-1.88606	-2.17427	0.420668	-2.82217	-0.555088	-1.94733	-1.69114	0.764346	0.0444069	1.05759	1.65027	-0.0881011	0.0347978	-3.33326	0.325621	-1.65857	-0.162525	-1.41463	0.266659	-0.753098	-1.63598	1.85759	-0.532365	-0.0613045	-0.867457	-0.070437	-0.570801	-4.22751	-1.44684	-0.0439601	-0.178849	-2.23145	-1.82064	-2.6078	0.286707	1.28868	-2.63144	-0.0239137	-2.49199	-2.66058	-1.42482	-2.5441	-2.58822
Normal:ENST00000614633.1 ENST00000614633.1	NA	-0.631759	0.164528	-0.180212	-0.410079	-0.462354	-0.417372	-0.162317	0.471884	-0.953646	0.364006	-0.260289	-0.0602204	0.879382	-0.953646	0.663709	-0.400702	-0.445428	0.357276	-0.953646	0.303093	0.280249	-0.446477	-0.418593	-0.214787	-0.185521	-0.953646	-0.069132	0.127783	0.341272	-0.356384	-0.256229	-0.469226	-0.16523	0.241274	-0.743643	-0.0911894	-0.737079	-0.322216	-0.953646	-0.953646	1.19631	-0.953646	-0.535585	-0.953646	-0.759869	-0.703045	-0.0118038	0.050784
Normal:ENST00000479588.1 ENST00000479588.1	NA	0.698074	-0.240013	-1.20347	-2.31693	-1.38112	-1.33458	-2.11899	-0.387307	-1.12152	-1.9748	0.789549	0.57097	0.252009	-2.58881	-0.0304705	-0.9787	-1.08852	0.135186	-2.43795	-0.267464	-0.735915	-0.880829	-0.777655	-1.1161	0.121917	-2.41869	-0.753289	-0.630189	0.131012	-0.0154734	-1.26208	1.23498	-1.3759	-1.11459	-0.55238	-0.689699	-1.18258	-1.8865	-2.58881	-2.58881	1.11718	-2.52305	-0.861747	-1.29035	-2.0398	-1.00777	-1.79722	-0.721751
Normal:ENST00000467897.2 ENST00000467897.2	NA	-1.78916	0.0360967	-1.98946	-2.16747	-1.66299	-1.87218	-1.97603	-0.316374	-1.6113	-1.0178	-1.96909	-1.34616	-0.541571	-3.0067	0.0593806	1.00943	-0.632386	-0.157439	-2.89442	0.222888	-1.62027	-0.353839	-0.776689	0.0236114	-1.34845	-1.23028	0.294961	-1.24186	-0.794173	-0.115675	-0.434734	-1.22293	-2.43878	-1.62563	-0.959624	0.132291	-2.38183	-2.00967	-1.95713	-3.0067	0.889473	-2.40436	-0.536542	-2.29579	-2.03909	-0.703245	-0.406589	-1.81746
Normal:ENST00000443997.1 ENST00000443997.1	NA	-0.0744221	0.331942	-0.0307274	-1.86751	-0.550152	-1.6556	-1.84829	0.469147	-1.02616	-0.376762	-0.727178	-0.577151	0.142578	-4.38905	0.826951	0.624713	-0.533632	-0.430786	-2.03699	-0.0939622	-0.989699	-0.956901	-0.699217	-0.188384	-0.0234098	-1.13855	0.121693	-0.6187	0.779817	0.150254	-1.0706	-0.310128	-1.80481	-1.08272	-0.894791	-1.04888	-2.0498	-1.27976	-1.62026	-1.60926	0.605649	-3.10698	-1.03041	-1.84808	-2.5593	-1.08517	-0.682788	0.416404
Normal:ENST00000577847.1 ENST00000577847.1	NA	0.939283	-0.883592	-1.64954	-3.76	-4.38954	-0.651952	-3.04924	-1.39472	-1.2817	-1.7259	1.0117	0.603166	0.275234	-2.56317	0.451788	-0.00111082	0.891813	-1.33682	-3.61588	-1.3639	0.101153	-0.853039	0.574978	-1.32897	0.132992	-1.90964	-0.674455	-0.257481	1.46653	0.717354	-2.25012	0.83734	0.479223	-2.05985	0.0762767	-0.799986	-0.43029	-0.295349	-2.59031	-0.652945	-0.0536158	-2.18267	-2.01656	-1.6967	-3.44892	-1.93827	-2.4786	-0.28156
Normal:ENST00000664745.1 ENST00000664745.1	NA	-0.243834	-0.227757	-1.11564	-2.45422	-2.03226	-1.09791	-2.45326	0.140272	-1.19165	-1.32415	-0.912327	-0.738181	0.703668	-2.8476	0.772645	-0.529452	0.351634	0.0395357	-2.67745	0.262311	-1.26509	0.232691	-0.69831	0.371325	-0.661738	-2.19732	0.797062	-0.418559	0.392832	0.111555	-1.95694	-0.264063	-1.42995	-0.457963	0.695474	-0.0395357	-0.952908	-1.03064	-1.38594	1.15432	0.590528	-2.34182	-0.368674	-1.66423	-1.85158	-2.11834	-1.56352	0.462667
Normal:ENST00000609765.1 ENST00000609765.1	NA	0.851236	-0.227826	-1.6932	-2.92205	-3.22131	-2.94366	-4.67478	9.16711e-05	-2.76036	-1.58265	1.46607	0.178369	0.97692	-6.02927	1.54903	-0.180468	2.69892	-1.39559	-3.43369	-1.01594	-0.283849	-0.942657	-0.110048	-0.27792	-2.21984	-3.51462	0.822845	0.310644	-0.313269	0.839766	-1.72072	0.330942	-1.74657	-2.75048	-9.16711e-05	-0.582071	-4.38367	-2.68916	-3.07153	-1.40322	1.25784	-4.31765	-1.5561	-3.46672	-3.32888	-3.44761	-3.60472	-1.38277
Normal:ENST00000604104.1 ENST00000604104.1	NA	-0.208548	-0.490235	-0.636901	-0.92379	-0.900147	-0.811925	-0.826515	-0.421636	-0.841024	-0.643921	-0.832443	-0.301846	-0.0978869	-1.04959	-0.0289468	-0.407963	0.416202	0.232898	-0.98104	-0.368595	-0.589912	-0.546337	-0.426415	-0.300163	-0.570501	-0.421128	-0.0693793	-0.250342	0.836409	-0.269202	-0.615805	-0.651459	-0.150761	-0.6208	-0.656415	-0.373185	-0.958373	-0.561106	-0.624212	-1.04959	0.341574	-1.04959	-0.0408569	-0.344201	-0.504797	-0.466577	-0.713002	-0.159385
Normal:ENST00000608505.3 ENST00000608505.3	NA	0.200937	-0.338437	-0.941771	-1.09827	-1.25272	-1.59176	-1.36615	0.394045	-1.24209	-1.17611	-0.473287	-0.678105	0.189974	-2.32441	0.16367	-0.0578279	1.39127	-0.551811	-2.00131	-0.187137	-0.899875	-0.606148	-0.375585	-0.201486	-0.77289	-1.58155	-0.344927	-0.799028	0.492122	-0.214224	-0.724607	0.0578279	-1.3103	-1.06682	-0.44018	-0.652144	-2.17037	-1.84004	-1.69949	-2.32441	1.13291	-2.22437	-1.178	-1.24229	-0.138119	-1.70993	-1.85555	1.89665
Normal:ENST00000458139.1 ENST00000458139.1	NA	-0.00435482	-0.526146	-2.7902	-3.1116	-2.1783	-4.42276	-4.45943	-0.0118546	-4.50099	-0.0420752	2.28046	-0.306743	1.26929	0.449957	1.7395	0.0326695	1.39192	0.0577416	-2.47309	0.791033	-2.15427	-0.0670582	-0.617764	0.0750669	-0.593097	-2.27432	1.77067	-0.527534	0.22501	-0.0592693	-2.44685	-0.485949	-2.49013	-1.29817	0.0120475	0.00435482	-2.58459	-2.16594	-4.83053	-5.83116	1.33814	-4.86559	-0.891559	-0.367715	-2.43125	-2.05174	-1.82849	-1.40861
Normal:ENST00000607963.1 ENST00000607963.1	NA	-1.05531	0.967251	-0.907729	-1.99666	-2.56245	-1.82551	-2.24519	0.535231	-1.06133	0.367521	-0.655855	-0.0226372	0.222692	-2.74336	-0.549341	-0.378134	0.797223	0.54605	-2.74336	1.72683	0.0385577	0.34221	-0.187524	-0.142417	-0.374032	-2.39974	-0.70579	-0.765342	0.289098	-0.922485	0.0424604	-0.0832984	-0.882185	-1.42945	-1.91631	-1.03681	-2.17762	-0.983201	-2.034	2.12828	1.97933	-2.31746	-0.303359	-1.05084	-1.19897	-1.17385	-1.91165	-1.11697
Normal:ENST00000508517.2 ENST00000508517.2	NA	-0.895766	-0.579856	-0.555002	-1.09417	-0.801202	0.0761553	-0.892746	-0.0990452	-1.09417	-0.157981	0.47539	0.109422	-1.09417	-1.09417	-1.09417	-1.0735	0.392747	-0.199323	-1.04731	-0.29679	-0.391032	-0.15438	-0.0389432	-0.478722	0.0810444	-0.916963	-0.471358	0.0937841	0.387962	0.350753	-0.676472	1.43618	0.402023	-0.613729	-1.09413	0.0196202	-0.183274	-0.913125	-0.774696	-1.09417	0.404246	-1.09417	-0.625199	-1.07895	-1.09417	-0.474706	-0.910076	0.0241529
Normal:ENST00000610120.1 ENST00000610120.1	NA	0.494142	-0.724346	-2.13771	-2.85455	-2.03362	-0.780864	-3.4771	-0.703298	-1.04088	-1.18863	0.266722	-0.185464	-0.0835751	-0.892327	0.0510272	-0.0802041	0.795464	-0.897927	-3.78925	-0.77045	-0.661635	-0.720324	0.431512	-0.842435	-0.629149	-2.2962	-0.28269	-0.647818	1.17501	0.370306	-1.73291	1.43336	-0.21987	-1.8479	-0.275085	-0.939844	-1.84161	-1.19384	-2.35805	-2.00879	0.376741	-4.68111	-1.29504	-2.39846	-3.40142	-0.708486	-1.39499	-0.0981692
Normal:ENST00000569428.1 ENST00000569428.1	NA	-0.91461	0.196698	-1.54705	-1.72756	-1.17066	-1.62198	-2.13167	-0.641929	-1.01695	-0.182838	-2.13167	-0.0766451	0.387824	-2.13167	0.845704	-0.652312	0.208462	-0.709569	-2.13167	0.52447	-1.47812	0.205196	-0.451978	0.0119026	-0.0119026	-2.13167	0.258445	-1.29442	-0.410881	0.0708791	-1.31609	-0.562862	-1.70796	-0.719975	-1.60431	-0.0614633	-1.83668	-1.7468	-2.13167	2.27039	0.770121	-2.13167	-0.480503	-1.18957	-1.66552	-1.31129	-1.33141	-0.861994
Normal:ENST00000631117.2 ENST00000631117.2	NA	-0.887477	-0.360944	-1.03922	-0.481342	-0.945343	-0.666881	0.560042	-0.225354	0.326774	-0.481274	-0.0310315	-1.38731	-0.41109	-1.49872	-0.688729	0.291981	0.744274	0.382981	-1.16683	0.0165767	-0.448162	-0.114811	-0.135257	0.168101	-0.0165767	-0.328485	0.333207	0.485305	0.75702	-0.709212	-0.1067	0.148343	-0.186009	-1.71824	-1.42511	-0.0683952	-1.38727	-1.15649	-1.4087	0.437812	0.0413473	-3.67054	0.549786	-0.796316	-2.01368	-0.394081	-1.17814	-2.30859
Normal:ENST00000630253.2 ENST00000630253.2	NA	0.65664	-0.16178	-2.16729	-3.73034	-1.85354	-0.723987	-1.41023	-0.914216	0.0425779	-0.131852	1.31132	-0.0425779	-0.757926	-3.85377	0.6267	0.620171	2.57049	-0.458034	-1.72892	-0.388267	-0.710285	-1.43731	0.0793762	0.105906	-1.65122	-1.35356	0.628231	0.0444949	0.760349	1.06272	-1.52035	2.13418	-0.522386	-3.33301	-1.0358	-0.0970257	-1.19867	-2.35931	-3.26452	-3.85377	0.427407	-3.39947	-1.86419	-3.85377	-2.09442	-2.00823	-3.01659	-2.0262
Normal:ENST00000427154.1 ENST00000427154.1	NA	-0.0709985	-0.350833	-1.44714	-1.78668	-1.25643	-0.889242	-2.02497	1.18048	-0.697473	-0.412137	0.675227	0.0581504	-0.0537034	-2.73696	0.37342	-1.08543	0.202071	-0.0579413	-1.93538	-0.134595	-0.584827	-0.393071	-0.318605	-1.24318	-0.183474	-1.86352	0.0518532	-0.264708	0.0151936	0.56801	-1.02373	0.690006	-0.429303	-1.22077	-0.46467	-0.000346248	-0.873432	-1.57988	-1.46235	-2.73696	1.01323	-2.05289	-0.747994	-0.63514	-1.5703	0.21923	-1.99687	0.0155854
Normal:ENST00000430853.5 ENST00000430853.5	NA	-0.0751799	-0.931614	-0.900305	-0.863729	-1.10696	-0.768324	-1.49504	0.805624	-0.333447	-0.347549	0.565773	-0.122378	0.397332	1.43583	0.713635	0.594394	0.994851	0.882182	-0.983773	0.1017	-0.162929	0.580004	-0.511657	-1.65642	-0.628461	-1.01296	-0.110274	-0.352067	0.132653	-0.424969	-1.2023	-0.0070861	-0.198633	-1.04553	0.0070861	-0.277775	-1.3534	-1.78951	-2.64595	1.28243	0.67594	-2.74804	-1.04446	-1.52461	-1.82894	-1.99677	-2.57615	-1.29869
Normal:ENST00000619370.1 ENST00000619370.1	NA	-0.337823	0.156588	-0.830532	-0.735641	-0.244504	-0.95544	-0.571735	-0.152181	-0.428618	-0.22191	-0.901745	-0.670971	0.0335001	0.0227297	0.210315	0.113063	-0.200191	0.0251627	-0.85157	-0.0345575	-0.774404	-0.0383221	-0.0139148	-0.559066	-0.391886	-0.107725	-0.150408	-0.263775	-0.177779	-0.263057	-0.0509459	-0.675611	-0.23929	-0.377443	-0.355467	-0.198817	-1.20434	-0.700514	-0.324184	0.747771	0.517165	-1.6695	-0.0663524	-0.25836	-1.35746	-0.120193	-0.116501	0.0139148
Normal:ENST00000657520.1 ENST00000657520.1	NA	-0.703752	0.105723	-1.22631	-0.717323	-0.562574	-1.07417	-1.21738	0.841079	-1.12376	-0.317763	-0.783753	-0.255597	0.548488	-1.31199	0.318507	0.657785	0.105626	0.24129	-1.23654	0.351572	-0.289846	0.285063	-0.703163	-0.366068	-0.709895	-1.15128	0.283168	-0.277215	-0.314235	-0.13537	-0.6206	-0.445011	-1.31199	-0.768228	-0.724979	-0.179522	-1.31199	-1.07662	-1.31199	-1.31199	1.238	-1.28833	-0.0309057	-0.752677	-0.986953	-1.12212	-0.966251	-0.547594
Normal:ENST00000656358.1 ENST00000656358.1	NA	0.0731716	-0.682348	-1.10266	-1.18028	-0.672526	-0.305584	-1.19648	-0.507948	-1.31931	-0.61991	0.465935	-0.366814	0.00538948	-1.5672	-0.49023	-1.17304	0.314418	-0.750511	-1.35513	-0.462755	-0.00538948	0.023642	-1.5672	-1.03031	-0.0264679	-1.2587	-0.0417219	-0.374223	-0.820171	-0.187434	-1.24753	0.385164	-0.170618	-0.730402	-0.676234	-0.222939	-1.2643	-1.21917	-1.45123	1.13983	0.274568	-1.21428	-0.8989	-1.08314	-1.0525	-0.717938	-1.04213	-0.00722319
Normal:ENST00000422681.1 ENST00000422681.1	NA	0.591044	-0.267466	-0.690144	-2.09802	-1.07751	-1.46782	-2.76354	-0.16766	-0.501615	-0.901318	0.937881	0.03586	-0.171124	-4.08784	-0.333005	-0.437259	0.156987	-0.422617	-3.49806	0.267099	-0.746893	-0.00295864	0.131848	0.00181987	-0.018034	-1.93659	-0.797033	-0.178124	0.364236	0.0272689	-1.37254	0.581732	-0.700511	-1.63548	-0.870638	-0.524132	-1.24201	-0.760807	-2.37726	-0.343431	1.20008	-3.03812	-0.948064	-1.73762	-2.06972	-0.472576	-1.53565	-0.748445
Normal:ENST00000663852.1 ENST00000663852.1	NA	-0.298381	-0.436034	-0.277053	-0.643097	-0.121996	-0.506255	-1.28284	0.149468	-1.02056	0.0751211	-1.58484	0.0269409	0.148996	-0.033991	0.0899802	-0.0227459	0.465178	0.109381	-1.01298	-0.224276	-0.844747	-0.0938381	0.389854	-0.479729	-0.423836	-0.313834	-0.217039	-0.0302299	0.0871218	0.243051	-0.283253	-0.31445	0.0401634	-0.602837	-0.580204	-0.494277	-0.943414	-1.33542	-1.17977	-0.221172	0.286949	-2.03222	-0.525996	-0.700447	-1.7173	-0.523671	-0.0607286	-0.525184
Normal:ENST00000422980.1 ENST00000422980.1	NA	0.225708	-0.0141345	-1.02192	-1.3647	-1.3818	-1.63257	-1.81483	-0.220036	-0.487048	-1.00137	-0.178534	0.902528	1.26112	-2.34088	0.262087	0.300263	0.829613	-0.719642	-1.91703	-1.04008	-0.802611	-0.151504	-0.186047	-0.990549	-1.35108	-1.00533	0.414552	0.357525	-0.151146	0.559662	-0.636695	-0.126279	-1.5918	-1.10517	-0.236311	-0.439891	-1.24918	-1.40378	-1.10439	-2.34088	1.40031	-1.36453	-0.395029	-2.34088	-1.40644	0.0465333	-2.34088	-0.57854
Normal:ENST00000512370.5 ENST00000512370.5	NA	-0.319291	0.603874	-0.666273	-0.327854	-0.523843	-0.51134	-0.273	-0.27121	-0.642985	0.357699	-0.382877	-0.124938	0.434812	-4.51592	-0.449015	0.105544	0.359121	0.82034	-0.875428	0.589354	-0.327379	-0.156605	0.194928	-0.275852	-0.418994	-0.0571858	-0.0692821	-0.364088	0.239382	-0.787915	0.20199	-0.712984	-0.366516	-0.627296	-0.74429	-0.394724	-1.9489	-0.525739	-0.88772	0.31408	1.31074	-1.47671	0.115793	-0.677111	-1.23618	-0.799699	-1.00899	-1.13849
Normal:ENST00000484721.2 ENST00000484721.2	NA	-2.20968	-0.101963	-2.38919	-2.74129	-1.46239	-3.1717	-3.06143	-0.00747993	0.722833	-0.599281	-1.90642	0.220448	-1.23107	-3.1717	0.730274	-1.10139	-1.47301	-1.9606	-3.1717	0.14907	-1.71534	-0.71915	1.06	-1.02867	-0.770662	-2.30072	1.5136	0.00747993	-1.15471	-0.167473	-0.800342	-1.00553	-3.1717	-0.82283	-1.22206	0.273882	-3.00348	-0.990018	-3.05869	-3.1717	0.164627	-2.78842	0.109209	-3.1717	-2.82341	-0.233846	-1.73847	-0.364402
Normal:ENST00000601726.3 ENST00000601726.3	NA	0.0232577	-0.954076	-1.81954	-2.37831	-2.06072	-2.35181	-2.04322	-0.851681	-1.49184	-0.548962	-0.147958	-0.344911	0.696188	0.210919	-0.372459	-0.821189	-0.213422	-0.568812	-3.23537	-0.610453	-0.446049	-0.517207	-0.347186	-0.694938	-0.755951	-1.51572	-0.784995	-1.4314	-0.363364	0.0147984	-2.07924	0.35073	-2.16453	-1.12293	-1.44819	-0.677445	-2.45061	-1.84061	-2.45618	0.0542774	0.460263	-3.00382	-1.20588	-2.14153	-2.42139	-1.00493	-1.05007	0.098999
Normal:ENST00000561507.1 ENST00000561507.1	NA	-0.619529	0.286532	-0.558597	-0.719203	-0.50369	-0.511061	-0.850388	-0.339124	-0.453875	0.270404	-0.549309	-0.411344	0.299952	1.50317	-0.13007	-0.136132	0.0683115	0.324033	-0.972125	0.941965	-0.0455958	-0.538494	-0.0101581	-0.00198637	-0.10121	-0.766317	-0.163648	-0.700125	-0.530936	-0.316668	-0.00804963	-0.749416	-0.554084	-0.491515	-0.685621	-0.5636	-0.907456	-0.47639	-0.626443	-0.972125	1.19193	-0.931504	0.165208	-0.850347	-0.636981	-0.568144	-0.640915	-0.743921
Normal:ENST00000611513.1 ENST00000611513.1	NA	0.712206	-0.223845	-1.54574	-2.56218	-2.83853	-1.54133	-3.7086	0.125091	1.50927	-1.56805	-0.0290722	0.903767	-0.519577	0.468829	0.0290722	-0.376077	-0.323197	-0.78171	-3.48273	-0.317136	0.0545513	-0.825982	1.26454	-0.590568	-0.464044	-2.64263	0.821257	-0.492561	0.613698	0.935926	-1.00507	1.40644	-2.09781	-1.27009	1.00921	-0.247535	-0.501195	-2.14379	-3.27684	-1.15972	0.797296	-3.82671	-0.723982	-2.93916	-1.47803	-2.52152	-2.0691	-0.897305
Normal:ENST00000545958.1 ENST00000545958.1	NA	-0.585414	-0.59677	-1.9774	-3.03869	-2.25348	-2.73244	-3.45768	-0.0956514	-2.5155	-1.52721	-1.20893	-0.424667	-0.0158611	-4.58835	-0.165674	-0.484131	0.103245	-0.7681	-3.57257	-0.850804	-0.252453	-0.665239	-0.875194	-0.835581	-0.890177	-2.67253	0.372268	-0.832085	0.00191008	0.269775	-1.20643	-0.00191008	-2.1079	-1.71813	-0.584182	-0.918394	-2.94062	-2.47029	-3.39506	-4.58835	0.454193	-4.08727	-1.31853	-2.54366	-2.22742	-1.77805	-2.19123	0.0548707
Normal:ENST00000640226.1 ENST00000640226.1	NA	-0.128996	0.21025	-1.51187	-2.57521	-2.78965	-2.62388	-3.63944	0.102951	-1.1962	-0.453185	-1.13442	-0.629786	-0.396974	-0.0777351	0.378591	0.206424	0.155911	-0.0831611	-5.82317	0.548487	-0.608398	-0.164504	0.120766	-0.7185	-1.3351	-3.97773	0.458823	-0.521717	0.721498	-0.331716	-1.57798	-1.2836	-0.837834	-2.07476	0.216986	-0.195454	-1.51683	-2.26329	-1.04282	-1.21497	1.16752	-5.01819	-0.822634	-2.87545	-1.41585	-0.241392	-2.13171	-0.953567
Normal:ENST00000671098.1 ENST00000671098.1	NA	-0.396873	0.00974777	-0.634686	-1.4111	-0.596856	-0.645117	-1.00289	-0.0111855	-0.684296	-0.36212	-0.940444	-0.277063	0.209278	-2.38283	-0.260954	-0.0501344	0.247282	0.13059	-1.18934	0.199321	-1.04217	0.22419	0.554862	-0.540607	-0.201993	-0.745071	0.191068	-0.335364	-0.250581	-0.12854	-0.477074	-0.110584	-0.134664	-0.271604	-0.169833	0.254602	-1.17061	-0.297299	-0.903176	0.389381	0.515513	-1.50449	-0.779167	-0.741534	-1.35774	-0.586132	-0.490858	0.271558
[truncated: 92 more columns]

## Sheet: Sheet1
Supplementary table S1: lncRNA transcripts predictive of the indicated molecular subtype
Condition	lncRNA	Gene stable ID	Transcript stable ID	Gene name
ER+	ENST00000645747.1	ENSG00000285219	ENST00000645747	HULC
ER+	ENST00000342963.2	ENSG00000241269	ENST00000342963	AC093620.1
ER+	ENST00000429608.1	ENSG00000237480	ENST00000429608	AL355306.2
ER+	ENST00000600665.1	ENSG00000268636	ENST00000600665	AC011495.2
ER+	ENST00000652012.1	ENSG00000286208	ENST00000652012	AC093838.1
ER+	ENST00000617383.1	ENSG00000276269	ENST00000617383	AL355974.2
ER+	ENST00000597780.1	ENSG00000269867	ENST00000597780	AC010326.3
ER+	ENST00000599815.1	ENSG00000268615	ENST00000599815	AL353803.5
ER+	ENST00000440013.1	ENSG00000235058	ENST00000440013	ZMYND10-AS1
ER+	ENST00000453835.1	ENSG00000227484	ENST00000453835	CR559946.1
ER+	ENST00000551067.1	ENSG00000257891	ENST00000551067	AL929601.1
ER+	ENST00000650337.1	ENSG00000285735	ENST00000650337	LINC02717
ER+	ENST00000569326.2	ENSG00000255182	ENST00000569326	AC084125.2
ER+	ENST00000555968.1	ENSG00000258727	ENST00000555968	AL135999.1
ER+	ENST00000652997.1	ENSG00000230552	ENST00000652997	AC092162.2
ER+	ENST00000667698.1	ENSG00000257135	ENST00000667698	ODC1-DT
ER+	ENST00000568425.1	ENSG00000261664	ENST00000568425	TTC39A-AS1
ER+	ENST00000561571.5	ENSG00000259964	ENST00000561571	THSD4-AS1
ER+	ENST00000430245.5	ENSG00000234741	ENST00000430245	GAS5
ER+	ENST00000310771.8	ENSG00000272752	ENST00000310771	STAG3L5P-PVRIG2P-PILRB
ER+	ENST00000519691.1	ENSG00000254290	ENST00000519691	AC124067.4
ER+	ENST00000511699.1	ENSG00000250608	ENST00000511699	AC010210.1
ER+	ENST00000626729.2	ENSG00000280734	ENST00000626729	LINC01232
ER+	ENST00000567093.1	ENSG00000260417	ENST00000567093	AC092127.1
ER+	ENST00000449931.1	ENSG00000227719	ENST00000449931	AC006042.1
ER+	ENST00000667248.1	ENSG00000287737	ENST00000667248	AC132872.5
ER+	ENST00000609630.2	ENSG00000273032	ENST00000609630	DGCR5
ER+	ENST00000561649.1	ENSG00000260710	ENST00000561649	AC120498.4
ER+	ENST00000654491.1	ENSG00000286746	ENST00000654491	AL590807.1
ER+	ENST00000436077.1	ENSG00000234918	ENST00000436077	AL157387.1
ER+	ENST00000670797.1	ENSG00000261329	ENST00000670797	AC016597.1
ER+	ENST00000423346.1	ENSG00000230912	ENST00000423346	AL021707.4
ER+	ENST00000669318.1	ENSG00000226762	ENST00000669318	LINC02668
ER+	ENST00000545800.1	ENSG00000257086	ENST00000545800	AP001453.2
ER+	ENST00000655051.1	ENSG00000240137	ENST00000655051	ERICH6-AS1
ER+	ENST00000595064.1	ENSG00000269275	ENST00000595064	AC020922.3
ER+	ENST00000621052.1	ENSG00000274827	ENST00000621052	LINC01297
ER+	ENST00000652227.1	ENSG00000224577	ENST00000652227	LINC01117
ER+	ENST00000426112.1	ENSG00000234869	ENST00000426112	AL021392.1
ER+	ENST00000599259.1	ENSG00000269352	ENST00000599259	PTOV1-AS2
ER+	ENST00000553985.1	ENSG00000157306	ENST00000553985	ZFHX2-AS1
ER+	ENST00000442384.1	ENSG00000235120	ENST00000442384	BSN-AS1
ER+	ENST00000660791.1	ENSG00000279249	ENST00000660791	AC007614.1
ER+	ENST00000652995.1	ENSG00000224577	ENST00000652995	LINC01117
ER+	ENST00000416204.1	ENSG00000237940	ENST00000416204	LINC01238
ER+	ENST00000577309.1	ENSG00000265043	ENST00000577309	AC068418.2
ER+	ENST00000431979.1	ENSG00000224559	ENST00000431979	LINC01087
ER+	ENST00000564479.5	ENSG00000261664	ENST00000564479	TTC39A-AS1
ER+	ENST00000591665.1	ENSG00000267577	ENST00000591665	AC010327.4
ER+	ENST00000620908.1	ENSG00000275812	ENST00000620908	AL121829.2
ER+	ENST00000419034.1	ENSG00000231868	ENST00000419034	AL031848.1
ER+	ENST00000636069.1	ENSG00000283352	ENST00000636069	AL021368.4
ER+	ENST00000550024.1	ENSG00000258081	ENST00000550024	AL110292.1
ER+	ENST00000366281.2	ENSG00000203463	ENST00000366281	SLC44A4
ER+	ENST00000627823.1	ENSG00000281650	ENST00000627823	AC243922.3
ER+	ENST00000421530.1	ENSG00000233693	ENST00000421530	PBX1-AS1
ER+	ENST00000649556.1	ENSG00000285952	ENST00000649556	AC020663.4
ER+	ENST00000652305.1	ENSG00000250742	ENST00000652305	LINC02381
ER+	ENST00000564055.1	ENSG00000259780	ENST00000564055	AC009065.1
ER+	ENST00000592465.1	ENSG00000267077	ENST00000592465	AC020663.2
TNBC	ENST00000439577.1	ENSG00000227751	ENST00000439577	RCC2-AS1
TNBC	ENST00000630320.1	ENSG00000281391	ENST00000630320	RCC2-AS1
TNBC	ENST00000426283.5	ENSG00000237002	ENST00000426283	AL590730.1
TNBC	ENST00000664919.1	ENSG00000267374	ENST00000664919	MIR924HG
TNBC	ENST00000521188.1	ENSG00000253844	ENST00000521188	AC064807.2
TNBC	ENST00000670391.1	ENSG00000229267	ENST00000670391	SNHG31
TNBC	ENST00000670792.1	ENSG00000256499	ENST00000670792	LINC02468
TNBC	ENST00000536666.1	ENSG00000256287	ENST00000536666	LINC02398
TNBC	ENST00000649881.1	ENSG00000227036	ENST00000649881	LINC00511
TNBC	ENST00000414386.5	ENSG00000234753	ENST00000414386	FOXP4-AS1
TNBC	ENST00000649936.1	ENSG00000227036	ENST00000649936	LINC00511
TNBC	ENST00000619056.2	ENSG00000275038	ENST00000619056	AC091980.2
TNBC	ENST00000583460.2	ENSG00000227036	ENST00000583460	LINC00511
TNBC	ENST00000584273.1	ENSG00000258910	ENST00000584273	LINC01956
TNBC	ENST00000513758.2	ENSG00000249310	ENST00000513758	APOBEC3B-AS1
TNBC	ENST00000455579.2	ENSG00000242540	ENST00000455579	AC010729.2
TNBC	ENST00000449073.2	ENSG00000237751	ENST00000449073	LINC01143
TNBC	ENST00000418554.1	ENSG00000237243	ENST00000418554	CREB3L2-AS1
TNBC	ENST00000658956.1	ENSG00000267374	ENST00000658956	MIR924HG
TNBC	ENST00000648952.1	ENSG00000227036	ENST00000648952	LINC00511
TNBC	ENST00000519566.1	ENSG00000253217	ENST00000519566	AP001574.1
TNBC	ENST00000536786.1	ENSG00000256714	ENST00000536786	AC087318.1
TNBC	ENST00000648559.1	ENSG00000227036	ENST00000648559	LINC00511
TNBC	ENST00000577678.1	ENSG00000265415	ENST00000577678	AC099850.3
TNBC	ENST00000660165.1	ENSG00000258068	ENST00000660165	AC079600.3
TNBC	ENST00000668003.1	ENSG00000287839	ENST00000668003	AL353807.5
TNBC	ENST00000524133.1	ENSG00000253174	ENST00000524133	AC009630.2
TNBC	ENST00000657595.1	ENSG00000231074	ENST00000657595	HCG18
TNBC	ENST00000521666.1	ENSG00000251018	ENST00000521666	HMMR-AS1
TNBC	ENST00000425820.1	ENSG00000233589	ENST00000425820	AL138789.1
TNBC	ENST00000650554.1	ENSG00000227036	ENST00000650554	LINC00511
TNBC	ENST00000656839.1	ENSG00000267374	ENST00000656839	MIR924HG
TNBC	ENST00000444871.2	ENSG00000259439	ENST00000444871	LINC01833
TNBC	ENST00000428656.2	ENSG00000223815	ENST00000428656	DIAPH3-AS2
TNBC	ENST00000432673.1	ENSG00000225177	ENST00000432673	AL590617.2
TNBC	ENST00000650483.1	ENSG00000227036	ENST00000650483	LINC00511
TNBC	ENST00000652719.1	ENSG00000286223	ENST00000652719	AC064836.3
TNBC	ENST00000650510.1	ENSG00000227036	ENST00000650510	LINC00511
TNBC	ENST00000671612.1	ENSG00000227528	ENST00000671612	DIAPH3-AS1
TNBC	ENST00000628509.1	ENSG00000280916	ENST00000628509	FOXCUT
TNBC	ENST00000578500.1	ENSG00000253174	ENST00000578500	AC009630.2
TNBC	ENST00000649269.1	ENSG00000227036	ENST00000649269	LINC00511
TNBC	ENST00000647652.1	ENSG00000227036	ENST00000647652	LINC00511
TNBC	ENST00000652712.1	ENSG00000280916	ENST00000652712	FOXCUT
TNBC	ENST00000504175.2	ENSG00000250267	ENST00000504175	AC021237.1
TNBC	ENST00000664677.1	ENSG00000226754	ENST00000664677	AL606760.1
TNBC	ENST00000588785.6	ENSG00000267080	ENST00000588785	ASB16-AS1
TNBC	ENST00000446495.1	ENSG00000230159	ENST00000446495	BX119904.1
TNBC	ENST00000650357.1	ENSG00000227036	ENST00000650357	LINC00511
TNBC	ENST00000650212.1	ENSG00000227036	ENST00000650212	LINC00511
TNBC	ENST00000432995.1	ENSG00000227528	ENST00000432995	DIAPH3-AS1
TNBC	ENST00000654956.1	ENSG00000267374	ENST00000654956	MIR924HG
TNBC	ENST00000650423.1	ENSG00000227036	ENST00000650423	LINC00511
TNBC	ENST00000650016.1	ENSG00000227036	ENST00000650016	LINC00511
TNBC	ENST00000650482.1	ENSG00000227036	ENST00000650482	LINC00511
TNBC	ENST00000520619.1	ENSG00000245910	ENST00000520619	SNHG6
TNBC	ENST00000660196.1	ENSG00000229717	ENST00000660196	AC110615.1
TNBC	ENST00000448208.5	ENSG00000231304	ENST00000448208	SGO1-AS1
TNBC	ENST00000441442.1	ENSG00000231304	ENST00000441442	SGO1-AS1
TNBC	ENST00000420821.2	ENSG00000224116	ENST00000420821	INHBA-AS1
Normal	ENST00000639839.1	ENSG00000284543	ENST00000639839	LINC01226
Normal	ENST00000638898.1	ENSG00000279342	ENST00000638898	AP000866.6
Normal	ENST00000549438.1	ENSG00000258317	ENST00000549438	AC034102.6
Normal	ENST00000590219.5	ENSG00000231329	ENST00000590219	AL031772.1
Normal	ENST00000526310.1	ENSG00000254422	ENST00000526310	AP000942.2
Normal	ENST00000525716.2	ENSG00000255455	ENST00000525716	AP003486.1
Normal	ENST00000656961.1	ENSG00000255410	ENST00000656961	AC091564.5
Normal	ENST00000424116.6	ENSG00000233766	ENST00000424116	CAVIN2-AS1
Normal	ENST00000636737.1	ENSG00000236051	ENST00000636737	MYCBP2-AS1
Normal	ENST00000608361.5	ENSG00000238057	ENST00000608361	ZEB2-AS1
Normal	ENST00000626206.1	ENSG00000238018	ENST00000626206	AC093110.1
Normal	ENST00000566968.1	ENSG00000260947	ENST00000566968	AL356489.2
Normal	ENST00000562506.1	ENSG00000261276	ENST00000562506	AP003071.3
Normal	ENST00000418818.6	ENSG00000270087	ENST00000418818	AC010997.3
Normal	ENST00000624656.1	ENSG00000279833	ENST00000624656	AL031846.2
Normal	ENST00000607513.2	ENSG00000234617	ENST00000607513	SNRK-AS1
Normal	ENST00000463408.1	ENSG00000239523	ENST00000463408	MYLK-AS1
Normal	ENST00000612252.1	ENSG00000277801	ENST00000612252	AL138478.1
Normal	ENST00000617813.1	ENSG00000237126	ENST00000617813	AC073254.1
Normal	ENST00000649069.1	ENSG00000231329	ENST00000649069	AL031772.1
Normal	ENST00000613696.1	ENSG00000278727	ENST00000613696	AC000403.1
Normal	ENST00000452612.5	ENSG00000235954	ENST00000452612	TTC28-AS1
Normal	ENST00000540665.5	ENSG00000235954	ENST00000540665	TTC28-AS1
Normal	ENST00000583184.1	ENSG00000263917	ENST00000583184	AC011825.3
Normal	ENST00000555070.1	ENSG00000259053	ENST00000555070	AL137230.2
Normal	ENST00000570269.2	ENSG00000259976	ENST00000570269	AC093010.2
Normal	ENST00000588529.5	ENSG00000231329	ENST00000588529	AL031772.1
Normal	ENST00000606932.1	ENSG00000271774	ENST00000606932	AL109930.1
Normal	ENST00000614633.1	ENSG00000277763	ENST00000614633	AL138995.1
Normal	ENST00000479588.1	ENSG00000241472	ENST00000479588	PTPRG-AS1
Normal	ENST00000467897.2	ENSG00000273433	ENST00000467897	AC004080.6
Normal	ENST00000443997.1	ENSG00000267532	ENST00000443997	MIR497HG
Normal	ENST00000577847.1	ENSG00000266677	ENST00000577847	AC087164.1
Normal	ENST00000664745.1	ENSG00000239523	ENST00000664745	MYLK-AS1
Normal	ENST00000609765.1	ENSG00000273090	ENST00000609765	AC007378.1
Normal	ENST00000604104.1	ENSG00000271155	ENST00000604104	AL161729.1
Normal	ENST00000608505.3	ENSG00000235257	ENST00000608505	ITGA9-AS1
Normal	ENST00000458139.1	ENSG00000223774	ENST00000458139	AL513217.1
Normal	ENST00000607963.1	ENSG00000273110	ENST00000607963	AL162591.2
Normal	ENST00000508517.2	ENSG00000249249	ENST00000508517	AC010226.1
Normal	ENST00000610120.1	ENSG00000272770	ENST00000610120	AC005696.2
Normal	ENST00000569428.1	ENSG00000256508	ENST00000569428	MRGPRF-AS1
Normal	ENST00000631117.2	ENSG00000228113	ENST00000631117	AC003991.1
Normal	ENST00000630253.2	ENSG00000232354	ENST00000630253	VIPR1-AS1
Normal	ENST00000427154.1	ENSG00000240553	ENST00000427154	AL031428.1
Normal	ENST00000430853.5	ENSG00000235954	ENST00000430853	TTC28-AS1
Normal	ENST00000619370.1	ENSG00000278192	ENST00000619370	AL118505.1
Normal	ENST00000657520.1	ENSG00000215386	ENST00000657520	MIR99AHG
Normal	ENST00000656358.1	ENSG00000245293	ENST00000656358	CYP2U1-AS1
Normal	ENST00000422681.1	ENSG00000234617	ENST00000422681	SNRK-AS1
Normal	ENST00000663852.1	ENSG00000287629	ENST00000663852	AC006059.5
Normal	ENST00000422980.1	ENSG00000232878	ENST00000422980	DPYD-AS1
Normal	ENST00000512370.5	ENSG00000248138	ENST00000512370	AC097515.1
Normal	ENST00000484721.2	ENSG00000240666	ENST00000484721	MME-AS1
Normal	ENST00000601726.3	ENSG00000234222	ENST00000601726	LIX1L-AS1
Normal	ENST00000561507.1	ENSG00000261468	ENST00000561507	AC096921.2
Normal	ENST00000611513.1	ENSG00000274021	ENST00000611513	AC024909.1
Normal	ENST00000545958.1	ENSG00000256469	ENST00000545958	AP002383.2
Normal	ENST00000640226.1	ENSG00000284543	ENST00000640226	LINC01226
Normal	ENST00000671098.1	ENSG00000244968	ENST00000671098	LIFR-AS1
