# Supplementary material for: Molecular Classification of Breast Cancer Utilizing Long Non-Coding RNA (lncRNA) Transcriptomes Identifies Novel Diagnostic lncRNA Panel for Triple-Negative Breast Cancer
Source: Cancers (Basel). 2021 Oct 26;13(21):5350. doi: 10.3390/cancers13215350 (PMC8582428; doi:10.3390/cancers13215350)
Supplement: Supplementary file 1 [file cancers-13-05350-s001.zip › Supplementary table S2.xlsx]

## Sheet: Sheet1
Supplementary table S2. ROC analysis for 60 lncRNA transcripts associated with TNBC
Test Result Variable(s)	Area	Std. Errora	Asymptotic Sig.b	Asymptotic 95% Confidence Interval
				Lower Bound	Upper Bound
ENST00000650423.1	0.905977	0.0290199	2.99908e-14	0.849099	0.962855
ENST00000650482.1	0.902818	0.0312809	4.72697e-14	0.841509	0.964128
ENST00000649269.1	0.892857	0.0325789	1.94081e-13	0.829004	0.956711
ENST00000432995.1	0.89225	0.032834	2.11303e-13	0.827896	0.956603
ENST00000441442.1	0.890914	0.0294893	2.54648e-13	0.833116	0.948711
ENST00000519566.1	0.890428	0.0351833	2.72484e-13	0.82147	0.959386
ENST00000520619.1	0.890428	0.0341965	2.72484e-13	0.823404	0.957451
ENST00000588785.6	0.887026	0.0295497	4.36676e-13	0.82911	0.944943
ENST00000652712.1	0.884597	0.0380754	6.10097e-13	0.80997	0.959223
ENST00000650357.1	0.880466	0.0334655	1.07221e-12	0.814875	0.946058
ENST00000420821.2	0.877551	0.0288034	1.59076e-12	0.821097	0.934005
ENST00000650510.1	0.876093	0.0361489	1.93548e-12	0.805243	0.946944
ENST00000448208.5	0.876093	0.033539	1.93548e-12	0.810358	0.941828
ENST00000660165.1	0.875607	0.0310178	2.06592e-12	0.814814	0.936401
ENST00000628509.1	0.869048	0.0372528	4.94361e-12	0.796034	0.942062
ENST00000536786.1	0.868562	0.0354522	5.27057e-12	0.799077	0.938047
ENST00000455579.2	0.868076	0.0377678	5.6187e-12	0.794052	0.942099
ENST00000671612.1	0.865889	0.0333694	7.48516e-12	0.800486	0.931292
ENST00000648952.1	0.862123	0.0363529	1.22196e-11	0.790873	0.933374
ENST00000656839.1	0.858601	0.0350182	1.92427e-11	0.789966	0.927235
ENST00000664677.1	0.853256	0.0387581	3.8014e-11	0.777291	0.92922
ENST00000647652.1	0.85277	0.0361667	4.04215e-11	0.781884	0.923655
ENST00000648559.1	0.847911	0.0391799	7.43642e-11	0.771119	0.924702
ENST00000650212.1	0.84706	0.0414431	8.26673e-11	0.765833	0.928287
ENST00000660196.1	0.845238	0.039639	1.03628e-10	0.767547	0.922929
ENST00000654956.1	0.836249	0.0423075	3.10757e-10	0.753328	0.91917
ENST00000670391.1	0.834427	0.037221	3.8693e-10	0.761475	0.907378
ENST00000414386.5	0.833819	0.043786	4.16159e-10	0.748	0.919638
ENST00000521666.1	0.833333	0.0362206	4.41085e-10	0.762342	0.904324
ENST00000650483.1	0.827867	0.0418578	8.43929e-10	0.745827	0.909907
ENST00000536666.1	0.827259	0.0405434	9.06444e-10	0.747796	0.906723
ENST00000449073.2	0.826774	0.0398878	9.59687e-10	0.748595	0.904952
ENST00000650016.1	0.825802	0.0445388	1.07548e-09	0.738507	0.913096
ENST00000584273.1	0.82483	0.0462334	1.20485e-09	0.734214	0.915446
ENST00000652719.1	0.82483	0.0430802	1.20485e-09	0.740394	0.909266
ENST00000619056.2	0.822157	0.0422011	1.64389e-09	0.739445	0.90487
ENST00000649881.1	0.82155	0.0424527	1.76356e-09	0.738344	0.904756
ENST00000425820.1	0.821186	0.0408308	1.8394e-09	0.741159	0.901213
ENST00000444871.2	0.819242	0.0454038	2.30074e-09	0.730252	0.908232
ENST00000504175.2	0.818999	0.0400819	2.36579e-09	0.74044	0.897558
ENST00000524133.1	0.817298	0.0407814	2.87407e-09	0.737368	0.897229
ENST00000583460.2	0.816327	0.0416536	3.21071e-09	0.734687	0.897966
ENST00000650554.1	0.814869	0.0442975	3.78874e-09	0.728047	0.90169
ENST00000664919.1	0.809524	0.0420922	6.90891e-09	0.727025	0.892023
ENST00000578500.1	0.80758	0.0456089	8.57506e-09	0.718188	0.896972
ENST00000428656.2	0.805272	0.0446418	1.10645e-08	0.717776	0.892768
ENST00000658956.1	0.802964	0.0451728	1.42506e-08	0.714427	0.891501
ENST00000577678.1	0.792274	0.0489738	4.49343e-08	0.696287	0.888261
ENST00000670792.1	0.790938	0.0453981	5.17287e-08	0.701959	0.879916
ENST00000657595.1	0.784257	0.0441763	1.03644e-07	0.697673	0.870841
ENST00000668003.1	0.783285	0.0504464	1.14524e-07	0.684412	0.882158
ENST00000649936.1	0.78292	0.0467713	1.18882e-07	0.69125	0.87459
ENST00000439577.1	0.781341	0.0505778	1.39695e-07	0.68221	0.880472
ENST00000630320.1	0.781341	0.0505778	1.39695e-07	0.68221	0.880472
ENST00000426283.5	0.780369	0.0473483	1.5421e-07	0.687568	0.87317
ENST00000513758.2	0.77794	0.0502318	1.97167e-07	0.679487	0.876392
ENST00000521188.1	0.776603	0.0489992	2.25507e-07	0.680567	0.87264
ENST00000432673.1	0.775996	0.0500559	2.39654e-07	0.677888	0.874104
ENST00000418554.1	0.773324	0.0449388	3.12758e-07	0.685245	0.861402
ENST00000446495.1	0.767979	0.0506421	5.28809e-07	0.668722	0.867235
The test result variable(s): ENST00000664919.1, ENST00000521188.1, ENST00000670391.1, ENST00000670792.1, ENST00000536666.1, ENST00000649881.1, ENST00000414386.5, ENST00000649936.1, ENST00000619056.2, ENST00000583460.2, ENST00000584273.1, ENST00000455579.2, ENST00000658956.1, ENST00000648952.1, ENST00000536786.1, ENST00000648559.1, ENST00000657595.1, ENST00000650554.1, ENST00000656839.1, ENST00000…
a. Under the nonparametric assumption
b. Null hypothesis: true area = 0.5
