# Supplementary material for: Molecular Classification of Breast Cancer Utilizing Long Non-Coding RNA (lncRNA) Transcriptomes Identifies Novel Diagnostic lncRNA Panel for Triple-Negative Breast Cancer
Source: Cancers (Basel). 2021 Oct 26;13(21):5350. doi: 10.3390/cancers13215350 (PMC8582428; doi:10.3390/cancers13215350)
Supplement: Supplementary file 1 [file cancers-13-05350-s001.zip › Supplementary table S3.xlsx]

## Sheet: Sheet1
Supplementary table S3. ROC analysis for 60 lncRNA transcripts associated with ER+
Test Result Variable(s)	Area	Std. Errora	Asymptotic Sig.b	Asymptotic 95% Confidence Interval
				Lower Bound	Upper Bound
ENST00000645747.1	0.825559	0.042653	1.10649e-09	0.74196	0.909157
ENST00000342963.2	0.862245	0.0334442	1.20288e-11	0.796695	0.927794
ENST00000429608.1	0.856171	0.034374	2.62539e-11	0.788799	0.923543
ENST00000600665.1	0.850583	0.0379987	5.32337e-11	0.776107	0.925059
ENST00000652012.1	0.863217	0.0359652	1.06042e-11	0.792726	0.933707
ENST00000617383.1	0.87172	0.0378729	3.47089e-12	0.797491	0.94595
ENST00000597780.1	0.941934	0.0182238	1.32457e-16	0.906216	0.977652
ENST00000599815.1	0.885083	0.0361045	5.70718e-13	0.814319	0.955846
ENST00000440013.1	0.842566	0.0429942	1.44055e-10	0.758299	0.926833
ENST00000453835.1	0.853741	0.0345564	3.57471e-11	0.786012	0.921471
ENST00000551067.1	0.910107	0.0246997	1.64567e-14	0.861696	0.958517
ENST00000650337.1	0.919096	0.0242531	4.36738e-15	0.871561	0.966631
ENST00000569326.2	0.873907	0.0343059	2.59401e-12	0.806668	0.941145
ENST00000555968.1	0.85277	0.0334173	4.04215e-11	0.787273	0.918266
ENST00000652997.1	0.835763	0.0432253	3.29502e-10	0.751043	0.920483
ENST00000667698.1	0.858601	0.0348041	1.92427e-11	0.790386	0.926815
ENST00000568425.1	0.841715	0.0389659	1.5989e-10	0.765343	0.918087
ENST00000561571.5	0.846939	0.0404958	8.39252e-11	0.767568	0.926309
ENST00000430245.5	0.86431	0.0400568	9.19858e-12	0.7858	0.94282
ENST00000310771.8	0.868562	0.0342444	5.27057e-12	0.801444	0.935679
ENST00000519691.1	0.867347	0.0377609	6.18353e-12	0.793337	0.941357
ENST00000511699.1	0.859086	0.0386798	1.8079e-11	0.783276	0.934897
ENST00000626729.2	0.843052	0.0359129	1.35706e-10	0.772664	0.913439
ENST00000567093.1	0.875607	0.033755	2.06592e-12	0.809449	0.941766
ENST00000449931.1	0.855928	0.0368366	2.70793e-11	0.78373	0.928127
ENST00000667248.1	0.853499	0.0397623	3.68635e-11	0.775566	0.931431
ENST00000609630.2	0.880709	0.0284177	1.0374e-12	0.825012	0.936407
ENST00000561649.1	0.91363	0.0285494	9.81765e-15	0.857674	0.969586
ENST00000654491.1	0.87828	0.0315184	1.44176e-12	0.816505	0.940055
ENST00000436077.1	0.841594	0.0407115	1.62287e-10	0.761801	0.921387
ENST00000670797.1	0.885811	0.0279064	5.16285e-13	0.831116	0.940507
ENST00000423346.1	0.884354	0.031413	6.30775e-13	0.822785	0.945922
ENST00000669318.1	0.84949	0.0381701	6.10528e-11	0.774678	0.924302
ENST00000545800.1	0.850097	0.0386082	5.65798e-11	0.774427	0.925768
ENST00000655051.1	0.873299	0.0362959	2.81303e-12	0.802161	0.944438
ENST00000595064.1	0.853984	0.0383605	3.46637e-11	0.778799	0.92917
ENST00000621052.1	0.848639	0.0398478	6.79009e-11	0.770539	0.92674
ENST00000652227.1	0.889577	0.0375825	3.06696e-13	0.815917	0.963238
ENST00000426112.1	0.834791	0.0451465	3.70365e-10	0.746306	0.923277
ENST00000599259.1	0.881924	0.0314269	8.79313e-13	0.820329	0.94352
ENST00000553985.1	0.868319	0.0316914	5.44191e-12	0.806205	0.930433
ENST00000442384.1	0.892371	0.0291472	2.07743e-13	0.835244	0.949499
ENST00000660791.1	0.885326	0.0348804	5.51976e-13	0.816961	0.95369
ENST00000652995.1	0.835277	0.0477544	3.49351e-10	0.74168	0.928874
ENST00000416204.1	0.85277	0.0427089	4.04215e-11	0.769062	0.936478
ENST00000577309.1	0.921769	0.0242746	2.92824e-15	0.874191	0.969346
ENST00000431979.1	0.904276	0.0294523	3.83328e-14	0.846551	0.962001
ENST00000564479.5	0.885204	0.034594	5.6127e-13	0.817401	0.953007
ENST00000591665.1	0.906948	0.0269694	2.60549e-14	0.854089	0.959808
ENST00000620908.1	0.895287	0.036947	1.37957e-13	0.822872	0.967701
ENST00000419034.1	0.872206	0.0365475	3.25386e-12	0.800574	0.943838
ENST00000636069.1	0.897716	0.0307349	9.7863e-14	0.837477	0.957956
ENST00000550024.1	0.900875	0.028964	6.24362e-14	0.844106	0.957643
ENST00000366281.2	0.905977	0.0266956	2.99908e-14	0.853654	0.958299
ENST00000627823.1	0.920311	0.0234852	3.64282e-15	0.874281	0.966341
ENST00000421530.1	0.890428	0.0360055	2.72484e-13	0.819858	0.960997
ENST00000649556.1	0.908649	0.0338772	2.03529e-14	0.842251	0.975047
ENST00000652305.1	0.893829	0.0299955	1.69353e-13	0.835039	0.952619
ENST00000564055.1	0.928814	0.0258705	1.0087e-15	0.878109	0.97952
ENST00000592465.1	0.937318	0.0218216	2.72423e-16	0.894548	0.980087
The test result variable(s): ENST00000429608.1, ENST00000617383.1, ENST00000599815.1, ENST00000440013.1, ENST00000652997.1, ENST00000568425.1, ENST00000561571.5, ENST00000430245.5, ENST00000519691.1, ENST00000511699.1, ENST00000561649.1, ENST00000436077.1, ENST00000669318.1, ENST00000655051.1, ENST00000595064.1, ENST00000652227.1, ENST00000426112.1, ENST00000652995.1, ENST00000416204.1, ENST00000…
a. Under the nonparametric assumption
b. Null hypothesis: true area = 0.5
