# Supplementary material for: Molecular Classification of Breast Cancer Utilizing Long Non-Coding RNA (lncRNA) Transcriptomes Identifies Novel Diagnostic lncRNA Panel for Triple-Negative Breast Cancer
Source: Cancers (Basel). 2021 Oct 26;13(21):5350. doi: 10.3390/cancers13215350 (PMC8582428; doi:10.3390/cancers13215350)
Supplement: Supplementary file 1 [file cancers-13-05350-s001.zip › Supplementary table S4.xlsx]

## Sheet: Sheet1
Supplementary table S4. ROC analysis for 60 lncRNA transcripts associated with Normal
Test Result Variable(s)	Area	Std. Errora	Asymptotic Sig.b	Asymptotic 95% Confidence Interval
				Lower Bound	Upper Bound
ENST00000639839.1	0.918367	0.0279807	5.71765e-17	0.863526	0.973208
ENST00000424116.6	0.998937	0.0012351	1.80937e-23	0.996516	1
ENST00000512370.5	0.98852	0.00650679	1.44778e-22	0.975767	1
ENST00000657520.1	0.987032	0.00664625	1.94179e-22	0.974006	1
ENST00000540665.5	0.986607	0.00648782	2.11136e-22	0.973891	0.999323
ENST00000612252.1	0.985969	0.00832794	2.39354e-22	0.969647	1
ENST00000422980.1	0.985544	0.00756061	2.60209e-22	0.970726	1
ENST00000561507.1	0.984906	0.00750986	2.94907e-22	0.970187	0.999626
ENST00000611513.1	0.984269	0.00748545	3.34178e-22	0.969597	0.99894
ENST00000569428.1	0.983844	0.00968438	3.6319e-22	0.964863	1
ENST00000601726.3	0.982355	0.00817495	4.85776e-22	0.966333	0.998378
ENST00000484721.2	0.982143	0.00934117	5.06347e-22	0.963835	1
ENST00000545958.1	0.981505	0.0101006	5.73374e-22	0.961708	1
ENST00000626206.1	0.980867	0.00857753	6.49168e-22	0.964056	0.997679
ENST00000609765.1	0.980655	0.010362	6.76573e-22	0.960346	1
ENST00000452612.5	0.980017	0.0124469	7.65845e-22	0.955622	1
ENST00000479588.1	0.978954	0.00929414	9.4123e-22	0.960738	0.99717
ENST00000671098.1	0.978741	0.0173295	9.80807e-22	0.944776	1
ENST00000555070.1	0.977466	0.00970057	1.2553e-21	0.958453	0.996479
ENST00000562506.1	0.977253	0.0121328	1.30791e-21	0.953474	1
ENST00000583184.1	0.977253	0.00989963	1.30791e-21	0.95785	0.996656
ENST00000607963.1	0.975553	0.0104831	1.81537e-21	0.955006	0.996099
ENST00000613696.1	0.97449	0.0175017	2.22691e-21	0.940187	1
ENST00000422681.1	0.972364	0.0133861	3.34654e-21	0.946128	0.9986
ENST00000656961.1	0.972151	0.0131123	3.48532e-21	0.946452	0.997851
ENST00000640226.1	0.972151	0.0153877	3.48532e-21	0.941992	1
ENST00000664745.1	0.971939	0.0111687	3.62979e-21	0.950049	0.993829
ENST00000458139.1	0.971726	0.0143372	3.78018e-21	0.943626	0.999827
ENST00000430853.5	0.971726	0.0112705	3.78018e-21	0.949636	0.993816
ENST00000607513.2	0.970451	0.0116886	4.82098e-21	0.947541	0.99336
ENST00000630253.2	0.970026	0.0140807	5.22734e-21	0.942428	0.997623
ENST00000631117.2	0.968963	0.0140733	6.39747e-21	0.941379	0.996546
ENST00000463408.1	0.966837	0.0129087	9.5693e-21	0.941536	0.992137
ENST00000606932.1	0.966412	0.0132274	1.03696e-20	0.940486	0.992337
ENST00000608361.5	0.96216	0.0142606	2.30602e-20	0.93421	0.99011
ENST00000624656.1	0.961947	0.0147902	2.39959e-20	0.932959	0.990936
ENST00000608505.3	0.960459	0.0170066	3.16835e-20	0.927127	0.993792
ENST00000649069.1	0.960034	0.0144876	3.42963e-20	0.931639	0.988429
ENST00000656358.1	0.959928	0.0195372	3.49821e-20	0.921635	0.99822
ENST00000418818.6	0.959396	0.0167059	3.86199e-20	0.926653	0.992139
ENST00000549438.1	0.959184	0.0142695	4.01776e-20	0.931216	0.987151
ENST00000570269.2	0.958971	0.0174818	4.17973e-20	0.924707	0.993235
ENST00000566968.1	0.957908	0.0196129	5.09161e-20	0.919468	0.996349
ENST00000427154.1	0.957696	0.0174087	5.29631e-20	0.923575	0.991816
ENST00000604104.1	0.957058	0.0155859	5.96048e-20	0.92651	0.987606
ENST00000638898.1	0.956845	0.0181327	6.19966e-20	0.921306	0.992385
ENST00000588529.5	0.956207	0.0151392	6.97561e-20	0.926535	0.98588
ENST00000619370.1	0.955145	0.0213653	8.48758e-20	0.913269	0.99702
ENST00000526310.1	0.953869	0.0158485	1.07342e-19	0.922807	0.984932
ENST00000663852.1	0.953019	0.0207824	1.25489e-19	0.912286	0.993751
ENST00000610120.1	0.952806	0.017037	1.3048e-19	0.919414	0.986198
ENST00000590219.5	0.950468	0.0159979	2.00154e-19	0.919112	0.981823
ENST00000443997.1	0.94983	0.0181207	2.24843e-19	0.914314	0.985346
ENST00000467897.2	0.948129	0.0189549	3.06369e-19	0.910978	0.98528
ENST00000636737.1	0.947704	0.0164946	3.30947e-19	0.915375	0.980033
ENST00000577847.1	0.94409	0.0179017	6.35873e-19	0.909003	0.979177
ENST00000525716.2	0.939626	0.0196104	1.41455e-18	0.90119	0.978062
ENST00000617813.1	0.939413	0.0192007	1.46915e-18	0.901781	0.977046
ENST00000508517.2	0.933886	0.0260446	3.90882e-18	0.88284	0.984933
ENST00000614633.1	0.927083	0.0269157	1.28202e-17	0.874329	0.979837
The test result variable(s): ENST00000639839.1, ENST00000452612.5, ENST00000614633.1, ENST00000508517.2, ENST00000656358.1 has at least one tie between the positive actual state group and the negative actual state group. Statistics may be biased.
a. Under the nonparametric assumption
b. Null hypothesis: true area = 0.5
