# Supplementary material for: Molecular Classification of Breast Cancer Utilizing Long Non-Coding RNA (lncRNA) Transcriptomes Identifies Novel Diagnostic lncRNA Panel for Triple-Negative Breast Cancer
Source: Cancers (Basel). 2021 Oct 26;13(21):5350. doi: 10.3390/cancers13215350 (PMC8582428; doi:10.3390/cancers13215350)
Supplement: Supplementary file 1 [file cancers-13-05350-s001.zip › Supplementary table S5.xlsx]

## Sheet: Sheet1
Supplementary table S5. ROC analysis for 18 lncRNA transcripts associated with TNBC in validation cohort of 360 TNBC and 88 normal
Test Result Variable(s)	Area	Std. Errora	Asymptotic Sig.b	Asymptotic 95% Confidence Interval
				Lower Bound	Upper Bound
ENST00000448208.5	0.960101	0.00868336	7.11419e-41	0.943082	0.97712
ENST00000521666.1	0.956029	0.0103685	3.48181e-40	0.935707	0.976351
ENST00000425820.1	0.941383	0.0113635	9.38399e-38	0.91911	0.963655
ENST00000432995.1	0.910669	0.0142179	6.52645e-33	0.882803	0.938536
ENST00000428656.2	0.894492	0.0153585	1.68526e-30	0.86439	0.924594
ENST00000647652.1	0.892819	0.0149351	2.95563e-30	0.863547	0.922091
ENST00000671612.1	0.875379	0.0177348	8.97922e-28	0.840619	0.910138
ENST00000650510.1	0.861458	0.0171016	7.1646e-26	0.82794	0.894977
ENST00000650554.1	0.850631	0.0186627	1.9304e-24	0.814053	0.88721
ENST00000455579.2	0.844255	0.0196376	1.28259e-23	0.805766	0.882744
ENST00000578500.1	0.835417	0.0191759	1.67346e-22	0.797833	0.873001
ENST00000650212.1	0.832481	0.0191872	3.87112e-22	0.794875	0.870087
ENST00000648952.1	0.827525	0.0195937	1.56887e-21	0.789122	0.865928
ENST00000648559.1	0.82238	0.0195848	6.56309e-21	0.783994	0.860766
ENST00000649269.1	0.816698	0.0200148	3.10642e-20	0.77747	0.855926
ENST00000649881.1	0.815388	0.0205563	4.42849e-20	0.775099	0.855678
ENST00000520619.1	0.815278	0.0202706	4.56262e-20	0.775548	0.855008
ENST00000664677.1	0.809848	0.0219383	1.95248e-19	0.76685	0.852847
The test result variable(s): ENST00000448208.5, ENST00000521666.1, ENST00000432995.1, ENST00000428656.2, ENST00000647652.1, ENST00000671612.1, ENST00000650510.1, ENST00000577678.1, ENST00000650554.1, ENST00000455579.2, ENST00000650212.1, ENST00000649936.1, ENST00000648952.1, ENST00000648559.1, ENST00000649269.1, ENST00000649881.1, ENST00000520619.1, ENST00000664677.1 has at least one tie between …
a. Under the nonparametric assumption
b. Null hypothesis: true area = 0.5
