# Supplementary material for: Molecular Classification of Breast Cancer Utilizing Long Non-Coding RNA (lncRNA) Transcriptomes Identifies Novel Diagnostic lncRNA Panel for Triple-Negative Breast Cancer
Source: Cancers (Basel). 2021 Oct 26;13(21):5350. doi: 10.3390/cancers13215350 (PMC8582428; doi:10.3390/cancers13215350)
Supplement: Supplementary file 1 [file cancers-13-05350-s001.zip › Supplementary table S6.xls]

## Sheet: Sheet1
Supplementary table S6. ROC analysis for 13 lncRNA transcripts associated with TNBC in validation cohort of 72 TNBC and 19 normal
Test Result Variable(s)	Area	Std. Errora	Asymptotic Sig.b	Asymptotic 95% Confidence Interval
				Lower Bound	Upper Bound
ENST00000425820.1	0.947003	0.0227147	2.35743e-09	0.902483	0.991523
ENST00000448208.5	0.930921	0.0273757	8.60177e-09	0.877266	0.984576
ENST00000521666.1	0.93019	0.0406277	9.1133e-09	0.850561	1
ENST00000432995.1	0.898026	0.0433099	1.05599e-07	0.813141	0.982912
ENST00000428656.2	0.897661	0.0467995	1.08469e-07	0.805936	0.989386
ENST00000671612.1	0.876462	0.0423648	4.93662e-07	0.793428	0.959496
ENST00000578500.1	0.858187	0.0449371	1.7129e-06	0.770112	0.946262
ENST00000647652.1	0.84576	0.0433548	3.8625e-06	0.760786	0.930734
ENST00000650510.1	0.83845	0.0427142	6.15478e-06	0.754732	0.922169
ENST00000649269.1	0.824561	0.0431361	1.45446e-05	0.740016	0.909107
ENST00000455579.2	0.815789	0.0444325	2.46152e-05	0.728703	0.902876
ENST00000520619.1	0.809942	0.0446877	3.47029e-05	0.722355	0.897528
ENST00000649881.1	0.809211	0.0449499	3.62104e-05	0.72111	0.897311
The test result variable(s): ENST00000425820.1, ENST00000428656.2, ENST00000432995.1, ENST00000448208.5, ENST00000455579.2, ENST00000520619.1, ENST00000521666.1, ENST00000647652.1, ENST00000649269.1, ENST00000649881.1, ENST00000650510.1, ENST00000671612.1 has at least one tie between the positive actual state group and the negative actual state group. Statistics may be biased.
a. Under the nonparametric assumption
b. Null hypothesis: true area = 0.5
